# Supplementary material for: Sulcal pits as potential markers of early sex-related human brain differences in healthy adults
Source: Biol Sex Differ. 2025 Jul 22;16:55. doi: 10.1186/s13293-025-00733-4 (PMC12281671; doi:10.1186/s13293-025-00733-4)
Supplement: Supplementary file 2 — Supplementary Material 2 [file 13293_2025_733_MOESM2_ESM.xlsx]

## Sheet: Table S1 - Table S2
Table S1. Description of fsaverage4 coordinates comprised in each areal of the left hemisphere The correspondence to each fasaverage4 vertex to Brodmann areas and Destrieux atlas regions is also provided. Areals in which at least 80% of the sample presented a sulcal pit are filled in blue.							Table S2. Description of fsaverage4 coordinates comprised in each areal of the right hemisphere The correspondence to each fasaverage4 vertex to Brodmann areas and Destrieux atlas regions is also provided. Areals in which at least 80% of the sample presented a sulcal pit are filled in blue.
Areal number	Coordinates in fsaverage4			Brodmann Area	Destrieux label		Areal number	Coordinates in fsaverage4			Brodmann Area	Destrieux regions
	X	Y	Z					X	Y	Z
1	-29.1999263763428	-8.84525299072266	45.3583679199219	6	S_precentral-sup-part		1	43.1388244628906	-29.6974220275879	21.654691696167	48	Lat_Fis-post
	-19.2512149810791	0.0548364520072937	56.3520622253418	6	S_front_sup			37.833625793457	-29.2414703369141	12.4873886108398	48	Lat_Fis-post
	-31.326961517334	-16.4335060119629	67.6836471557617	6	G_precentral			42.8943634033203	-22.0187091827393	19.0503349304199	48	Lat_Fis-post
	-34.842342376709	-11.1105279922485	57.9454231262207	6	G_precentral			31.9634799957275	-24.3712253570557	13.9296903610229	48	Lat_Fis-post
	-26.3514060974121	-13.8867216110229	54.6898422241211	6	S_precentral-sup-part			34.787540435791	-23.7417049407959	20.7441825866699	48	Lat_Fis-post
	-28.7392997741699	0.457894623279572	49.5304145812988	6	S_front_sup			45.7162971496582	-37.116382598877	18.0062446594238	41	Lat_Fis-post
	-23.327220916748	5.70026350021362	47.9895324707031	0	S_front_sup			36.5861129760742	-33.8749313354492	19.5442733764648	48	Lat_Fis-post
	-21.529275894165	-5.44343090057373	47.3636894226074	0	S_precentral-sup-part			43.2107467651367	-25.6669425964355	21.3348388671875	48	Lat_Fis-post
	-39.5413093566895	-7.50298976898193	51.230339050293	6	G_precentral			36.2746810913086	-18.1030769348145	21.3923168182373	48	Lat_Fis-post
	-47.6370315551758	-4.91463947296143	46.4778900146484	6	G_precentral			39.7824821472168	-17.8284339904785	22.0357227325439	48	Lat_Fis-post
	-36.2160758972168	-1.20787215232849	45.1905822753906	6	S_precentral-sup-part			34.3928413391113	-19.3128204345703	14.7973680496216	48	Lat_Fis-post
	-33.6960334777832	-12.8919677734375	63.1522216796875	6	G_precentral			34.3551254272461	-18.6016368865967	18.5807075500488	48	Lat_Fis-post
	-31.4857368469238	-11.1166553497314	50.2695846557617	6	S_precentral-sup-part			32.4301910400391	-24.1129875183105	18.1536960601807	48	Lat_Fis-post
	-27.2455043792725	-12.2518787384033	48.8348693847656	6	S_precentral-sup-part			33.0357475280762	-28.304012298584	13.5566740036011	48	Lat_Fis-post
	-30.6261959075928	-13.2466659545898	55.4304580688477	6	S_precentral-sup-part			32.5224266052246	-29.113733291626	17.4283466339111	48	Lat_Fis-post
	-29.3393745422363	-13.7864398956299	61.7162094116211	6	S_precentral-sup-part			35.3160133361816	-27.5417881011963	9.2486457824707	48	Lat_Fis-post
	-27.8822078704834	-3.63637685775757	45.6826591491699	6	S_precentral-sup-part			40.1144485473633	-26.0688896179199	10.3374652862549	48	G_temp_sup-G_T_transv
	-24.6797332763672	-1.99226319789886	45.6439743041992	6	S_front_sup			41.9815063476562	-34.8818244934082	23.2009239196777	48	Lat_Fis-post
	-24.7501182556152	-7.91264867782593	44.8789672851562	0	S_precentral-sup-part			38.5285186767578	-27.2983665466309	22.1212978363037	48	Lat_Fis-post
	-29.4857368469238	4.97561931610107	54.4802436828613	8	G_front_middle			39.379768371582	-31.8321800231934	22.2690162658691	48	Lat_Fis-post
	-26.3924713134766	3.09869027137756	49.1374130249023	6	S_front_sup			38.6061401367188	-22.9295253753662	20.3113193511963	48	Lat_Fis-post
	-21.9976787567139	0.955376446247101	47.3220252990723	0	S_front_sup			34.3819618225098	-29.2626438140869	21.0394325256348	48	Lat_Fis-post
	-20.3766269683838	3.29542541503906	50.9011001586914	0	S_front_sup			36.2125129699707	-32.6880378723145	15.15061378479	48	Lat_Fis-post
	-19.8762950897217	-2.48966550827026	51.5931510925293	0	S_front_sup			46.3431625366211	-34.7870559692383	12.7534027099609	41	Lat_Fis-post
	-22.2685470581055	-13.1487455368042	55.4670639038086	6	S_precentral-sup-part			40.7676887512207	-36.5934562683105	18.0414714813232	41	Lat_Fis-post
	-23.2814121246338	-10.9545583724976	49.4876174926758	6	S_precentral-sup-part			40.8022041320801	-34.6910171508789	12.7520790100098	41	Lat_Fis-post
	-21.0867195129395	-8.36206722259521	52.6141242980957	6	S_precentral-sup-part			42.0844268798828	-30.701639175415	8.8169002532959	41	Lat_Fis-post
	-19.4060840606689	-5.59567213058472	56.619800567627	6	S_front_sup		2	14.3603849411011	25.5010070800781	-15.8431377410889	11	S_orbital_med-olfact
	-36.9184303283691	-8.86346244812012	55.1243057250977	6	G_precentral			7.09046459197998	30.0102024078369	-24.3414897918701	11	G_rectus
	-34.3593482971191	-9.00595951080322	47.4271240234375	6	S_precentral-sup-part			5.3999924659729	17.2765312194824	-21.2162380218506	25	G_rectus
	-49.8224220275879	-8.22315883636475	48.5296249389648	6	G_precentral			10.3216600418091	14.6396579742432	-16.5725746154785	25	S_orbital_med-olfact
	-37.7609062194824	-6.49386692047119	43.467586517334	6	S_precentral-sup-part			14.0168609619141	20.4326858520508	-25.0723056793213	11	G_orbital
	-32.2157287597656	-5.05998134613037	44.2555961608887	6	S_precentral-sup-part			17.2157707214355	12.2241020202637	-14.8853931427002	11	S_orbital_med-olfact
	-43.0349731445312	-7.46640634536743	47.4972152709961	6	G_precentral			20.4433746337891	11.6633901596069	-18.9618835449219	11	G_orbital
	-42.3213424682617	-2.68373537063599	44.1004104614258	6	G_precentral			4.36269187927246	32.132495880127	-26.1120090484619	11	G_rectus
	-40.3324356079102	1.06320524215698	48.3552474975586	6	G_front_middle			11.0354709625244	28.4507503509521	-18.1357841491699	11	S_orbital_med-olfact
	-31.5094413757324	-0.884289562702179	48.5751419067383	6	S_precentral-sup-part			14.9537105560303	30.1715393066406	-19.8160514831543	11	S_orbital_med-olfact
	-36.396240234375	1.84888863563538	50.730110168457	6	G_front_middle			12.3747434616089	34.4815826416016	-18.5569705963135	11	S_orbital_med-olfact
	-32.7717552185059	2.5212664604187	53.4292373657227	6	G_front_middle			4.47686100006104	25.7129859924316	-23.5179290771484	11	G_rectus
2	-32.6871566772461	-32.0632095336914	17.4367866516113	48	Lat_Fis-post			8.3795337677002	8.88265895843506	-14.9188098907471	0	Medial_wall
	-37.8417816162109	-23.4097099304199	20.3549842834473	48	Lat_Fis-post			5.241623878479	23.4642333984375	-25.5149917602539	11	G_rectus
	-33.0761337280273	-22.1578407287598	17.8780307769775	48	Lat_Fis-post			10.8646974563599	5.98842525482178	-14.6631488800049	0	Medial_wall
	-36.344310760498	-28.031774520874	9.56571674346924	48	G_temp_sup-G_T_transv			7.52745199203491	15.5081758499146	-21.2092781066895	25	G_rectus
	-40.0858726501465	-30.6425895690918	21.9366722106934	48	Lat_Fis-post			8.29749584197998	22.5779762268066	-21.7934494018555	11	G_rectus
	-38.7320022583008	-37.1480941772461	10.4306392669678	41	Lat_Fis-post			11.180890083313	21.1091804504395	-15.4453001022339	11	S_orbital_med-olfact
	-33.8485107421875	-28.3905029296875	20.7496910095215	48	Lat_Fis-post			14.3883972167969	23.394588470459	-21.4394378662109	11	S_orbital_med-olfact
	-31.5202178955078	-27.7085762023926	17.5053863525391	48	Lat_Fis-post			12.9292621612549	27.0145072937012	-25.7427368164062	11	G_orbital
	-34.8644027709961	-22.7800407409668	20.5218505859375	48	Lat_Fis-post			16.4776802062988	25.2038459777832	-23.7673664093018	11	G_orbital
	-36.9292793273926	-32.037670135498	11.8959989547729	41	Lat_Fis-post			17.9796848297119	19.0380897521973	-21.30442237854	11	G_orbital
	-40.3303031921387	-28.6070499420166	10.5637321472168	41	G_temp_sup-G_T_transv			13.2991151809692	13.586688041687	-14.0248365402222	25	S_orbital_med-olfact
	-34.2267990112305	-30.3761444091797	13.1109495162964	48	Lat_Fis-post			15.4254989624023	19.6984672546387	-14.1545238494873	11	S_orbital_med-olfact
	-32.8759689331055	-22.7511253356934	13.0607166290283	48	S_circular_insula_inf			13.5773496627808	5.75488185882568	-14.75412940979	0	Medial_wall
	-30.892541885376	-27.7577152252197	12.2386064529419	48	Lat_Fis-post			16.7621841430664	4.97284936904907	-14.9321365356445	0	Medial_wall
	-41.4582328796387	-22.8590698242188	18.9553680419922	48	G_pariet_inf-Supramar			20.0236167907715	3.94645261764526	-14.1241025924683	48	Medial_wall
	-44.9418029785156	-29.2964992523193	20.8126125335693	48	G_pariet_inf-Supramar			16.0593528747559	15.0429630279541	-23.0047798156738	11	G_orbital
	-43.2171211242676	-25.4213161468506	21.9709377288818	48	G_pariet_inf-Supramar			20.3638935089111	14.6775636672974	-22.4500007629395	11	G_orbital
	-38.4403228759766	-27.1542816162109	22.0937767028809	48	Lat_Fis-post			15.8570203781128	18.5453414916992	-19.2642021179199	11	S_orbital_med-olfact
	-35.2176628112793	-32.0261421203613	21.0914344787598	48	Lat_Fis-post			18.9490776062012	12.9695568084717	-16.9298362731934	11	S_orbital_med-olfact
	-36.6616630554199	-35.9718170166016	17.5791816711426	48	Lat_Fis-post		3	27.1976280212402	-14.1014270782471	60.7874526977539	6	S_precentral-sup-part
	-35.3499755859375	-34.9733963012695	13.5393877029419	48	Lat_Fis-post			38.9931030273438	-9.46867275238037	61.0215454101562	6	G_precentral
	-45.120964050293	-33.1487617492676	17.504373550415	0	G_pariet_inf-Supramar			25.0008964538574	0.226108506321907	46.4606094360352	0	S_front_sup
	-40.3332557678223	-34.2917747497559	18.2598342895508	48	Lat_Fis-post			38.1887397766113	1.2389235496521	48.0634841918945	6	S_precentral-sup-part
	-39.0187721252441	-38.8021545410156	15.6372661590576	41	Lat_Fis-post			32.8288612365723	-13.3972187042236	60.6140747070312	6	S_precentral-sup-part
	-43.160758972168	-38.4713821411133	10.6615772247314	41	Lat_Fis-post			23.3421745300293	-10.3457508087158	50.5011177062988	6	S_precentral-sup-part
3	-11.9181079864502	-55.8568725585938	29.6365928649902	0	S_subparietal			30.0797920227051	-10.4526863098145	48.1607894897461	6	S_precentral-sup-part
	-4.81846141815186	-35.015697479248	40.991081237793	0	S_cingul-Marginalis			30.8835601806641	0.302782595157623	48.3702163696289	6	S_precentral-sup-part
	-9.34284496307373	-55.1643295288086	36.8223495483398	0	S_subparietal			37.7834434509277	-7.03954172134399	49.0026359558105	6	S_precentral-sup-part
	-3.81908106803894	-66.5215148925781	30.1781272888184	0	G_precuneus			46.1308975219727	-4.78424835205078	50.2126770019531	6	G_precentral
	-10.8793706893921	-48.4911193847656	43.8321838378906	0	S_subparietal			21.7959403991699	0.0855546444654465	54.5856399536133	6	S_front_sup
	-14.8536777496338	-44.6752433776855	36.2810935974121	0	S_subparietal			21.2907524108887	-11.8085145950317	59.1698188781738	6	S_precentral-sup-part
	-8.95419025421143	-44.1311874389648	31.1091556549072	23	S_subparietal			27.8718013763428	-14.6942720413208	67.4245147705078	6	G_precentral
	-9.35074424743652	-52.7207336425781	24.3824100494385	23	S_subparietal			29.0454769134521	-14.6837587356567	60.7166328430176	6	S_precentral-sup-part
	-5.34058237075806	-33.2934646606445	35.7534484863281	23	G_cingul-Post-dorsal			31.6913089752197	-15.6161165237427	66.4342041015625	6	G_precentral
	-6.37008428573608	-59.6008415222168	34.072811126709	0	G_precuneus			35.6753005981445	-11.1106986999512	61.2037773132324	6	G_precentral
	-11.4391212463379	-55.8756332397461	33.5937271118164	0	S_subparietal			35.5472297668457	-15.3161573410034	65.2360076904297	6	G_precentral
	-6.84346294403076	-61.1102714538574	30.1383304595947	0	G_precuneus			24.0306720733643	-12.7662420272827	54.7467575073242	6	S_precentral-sup-part
	-7.15039682388306	-43.7092170715332	42.9811935424805	0	S_cingul-Marginalis			27.8381595611572	-13.8676099777222	54.063835144043	6	S_precentral-sup-part
	-13.7871446609497	-51.0792427062988	36.5102348327637	0	S_subparietal			23.2652473449707	-5.41651916503906	46.6728134155273	6	S_precentral-sup-part
	-15.1690645217896	-49.753791809082	32.3982124328613	0	S_subparietal			26.244607925415	-6.44214868545532	44.568286895752	0	S_precentral-sup-part
	-11.069917678833	-52.0553779602051	40.0143432617188	0	S_subparietal			26.3152503967285	-11.5307655334473	48.1179695129395	6	S_precentral-sup-part
	-13.4047880172729	-47.0592575073242	40.3536911010742	0	S_subparietal			31.4222316741943	-12.2917633056641	54.2530097961426	6	S_precentral-sup-part
	-8.45921802520752	-41.7921981811523	40.794116973877	0	S_subparietal			34.2335166931152	-9.82254219055176	55.437370300293	6	S_precentral-sup-part
	-13.4102478027344	-43.1696357727051	32.394416809082	0	S_subparietal			27.7818870544434	4.50440454483032	49.2586135864258	6	S_front_sup
	-12.5000829696655	-49.2709732055664	29.2342720031738	0	S_subparietal			29.5225105285645	3.74709749221802	53.0129928588867	6	G_front_middle
	-9.00005340576172	-39.3637008666992	38.3522720336914	23	S_subparietal			27.8665466308594	-0.885921120643616	47.5390548706055	6	S_precentral-sup-part
	-8.39668464660645	-36.8949775695801	34.7072448730469	23	S_subparietal			33.8771171569824	3.9874382019043	55.5475540161133	8	G_front_middle
	-5.11358022689819	-38.6816864013672	32.173698425293	23	G_cingul-Post-dorsal			38.2262649536133	4.61336469650269	54.5878067016602	6	G_front_middle
	-6.37644672393799	-60.3553085327148	26.8389492034912	23	G_precuneus			34.4609565734863	1.19875049591064	48.9917297363281	6	S_precentral-sup-part
	-4.16723585128784	-66.4642486572266	26.457447052002	0	G_precuneus			33.5951614379883	-8.35050487518311	48.6727294921875	6	S_precentral-sup-part
	-8.19688701629639	-49.3072204589844	29.2584476470947	23	S_subparietal			38.2468490600586	-7.45908832550049	56.1249694824219	6	G_precentral
	-11.2189531326294	-54.4878349304199	26.5272617340088	23	S_subparietal			29.8442878723145	-5.67742824554443	44.6236000061035	6	S_precentral-sup-part
	-4.8930139541626	-44.2586059570312	30.8085689544678	23	G_cingul-Post-dorsal			33.2453346252441	-3.94682455062866	44.1375732421875	6	S_precentral-sup-part
	-4.42445278167725	-49.4449768066406	28.0222969055176	23	G_cingul-Post-dorsal			37.1273460388184	-3.66604351997375	43.6744079589844	6	S_precentral-sup-part
	-6.66852426528931	-51.7370071411133	22.1772518157959	23	G_cingul-Post-dorsal			42.228630065918	-6.56163692474365	55.025016784668	6	G_precentral
	-6.40105295181274	-59.5838088989258	23.5461311340332	23	G_precuneus			41.9711418151855	-2.92997813224792	43.9210739135742	6	G_precentral
	-5.93014049530029	-58.6416130065918	20.0632266998291	23	G_precuneus			41.8748893737793	-5.76693153381348	49.0694770812988	6	G_precentral
	-5.38240671157837	-57.482105255127	16.7731342315674	30	G_precuneus			50.1613540649414	-4.66121196746826	48.7375373840332	6	G_precentral
4	-26.4443016052246	23.375057220459	-6.36511707305908	47	S_circular_insula_ant			42.2710914611816	1.8083393573761	47.2256393432617	6	G_precentral
	-28.2740173339844	26.4059715270996	7.52802801132202	48	S_circular_insula_sup			47.1481895446777	-0.800981521606445	46.2489318847656	6	G_precentral
	-32.9122505187988	21.730978012085	12.0896272659302	48	S_circular_insula_sup			50.8176879882812	0.120097182691097	45.605884552002	6	G_precentral
	-37.4551010131836	29.917688369751	2.80834364891052	47	G_front_inf-Triangul			21.5747699737549	-8.77993679046631	55.1214904785156	6	S_precentral-sup-part
	-42.1438827514648	25.489917755127	6.7781400680542	45	G_front_inf-Triangul			23.1085395812988	0.511528670787811	60.0230712890625	6	S_front_sup
	-27.1821098327637	26.2391300201416	-0.125266835093498	47	S_circular_insula_ant			21.4129085540771	-4.02918338775635	57.3064384460449	6	S_precentral-sup-part
	-38.7655143737793	26.5943813323975	-9.80719566345215	47	S_circular_insula_ant			21.9281120300293	-4.966721534729	51.9206771850586	6	S_front_sup
	-36.0688934326172	32.369514465332	-4.30347537994385	47	Lat_Fis-ant-Horizont			22.1514015197754	-0.237381979823112	49.231201171875	0	S_front_sup
	-30.4046020507812	10.9559869766235	8.17587661743164	48	S_circular_insula_sup			21.6938076019287	4.77789783477783	51.1177749633789	8	S_front_sup
	-31.7013740539551	12.8434619903564	1.61582314968109	48	S_circular_insula_sup			24.0646152496338	4.43587636947632	47.0824394226074	0	S_front_sup
	-34.8659172058105	13.3432369232178	-3.47142601013184	48	G_insular_short			21.6295928955078	5.18083238601685	56.6979141235352	6	S_front_sup
	-35.726806640625	18.8111476898193	11.4520378112793	48	S_circular_insula_sup		4	35.8947257995605	30.6043243408203	-2.08184576034546	47	Lat_Fis-ant-Horizont
	-37.1218147277832	24.1827068328857	9.27837181091309	48	S_circular_insula_sup			39.4474792480469	22.7455940246582	9.98631954193115	45	S_circular_insula_sup
	-30.1462745666504	24.3206539154053	10.5552778244019	48	S_circular_insula_sup			41.0234870910645	30.4149074554443	1.95117127895355	47	Lat_Fis-ant-Horizont
	-32.0971946716309	29.7720985412598	5.89200878143311	48	S_circular_insula_sup			30.9095039367676	27.2475681304932	-6.1527943611145	47	S_circular_insula_ant
	-34.2891006469727	26.9474544525146	7.99829721450806	48	S_circular_insula_sup			31.2652378082275	25.4067459106445	8.35301113128662	48	S_circular_insula_sup
	-39.5969390869141	27.9581108093262	4.83892679214478	47	G_front_inf-Triangul			35.4760856628418	16.0351104736328	-5.16096210479736	48	G_insular_short
	-43.0612106323242	30.1332664489746	0.150083273649216	47	G_front_inf-Triangul			31.303768157959	21.5356388092041	1.25059795379639	47	G_insular_short
	-45.1398506164551	28.6394748687744	2.90713739395142	45	G_front_inf-Triangul			32.2991485595703	11.2144470214844	5.19425630569458	48	S_circular_insula_sup
	-27.4205055236816	27.1353912353516	3.59266996383667	47	S_circular_insula_sup			43.8474044799805	24.76731300354	7.04751348495483	45	Lat_Fis-ant-Vertical
	-29.9455318450928	30.7316398620605	-1.25360143184662	47	Lat_Fis-ant-Horizont			38.8716163635254	16.8571815490723	10.5401058197021	48	S_circular_insula_sup
	-30.4781303405762	31.8453788757324	2.5066225528717	47	S_circular_insula_sup			35.712287902832	19.4160823822021	12.1279048919678	48	S_circular_insula_sup
	-26.8681583404541	24.8044757843018	-3.28647232055664	47	S_circular_insula_ant			51.159969329834	28.6058006286621	0.852533519268036	45	G_front_inf-Triangul
	-31.2628479003906	27.2950553894043	-8.81094932556152	47	S_circular_insula_ant			47.6552772521973	30.3355464935303	-1.07629120349884	47	Lat_Fis-ant-Horizont
	-30.227954864502	28.9354953765869	-4.94336175918579	47	S_circular_insula_ant			44.6451835632324	27.5771446228027	3.57770609855652	45	Lat_Fis-ant-Horizont
	-36.7521476745605	28.824686050415	-5.71432781219482	47	Lat_Fis-ant-Horizont			45.044075012207	32.4951477050781	-3.94398260116577	47	Lat_Fis-ant-Horizont
	-44.4773292541504	27.6199436187744	-12.7651596069336	38	G_orbital			43.9690246582031	31.3597717285156	-7.30711078643799	47	G_front_inf-Orbital
	-43.2101593017578	30.338451385498	-10.7477912902832	47	Lat_Fis-ant-Horizont			38.3177871704102	32.1333465576172	-0.21061284840107	47	Lat_Fis-ant-Horizont
	-42.3706741333008	32.446403503418	-3.01741409301758	47	G_front_inf-Triangul			42.6934623718262	29.4667663574219	-9.02946281433105	47	S_circular_insula_ant
	-36.6051254272461	32.8732070922852	-0.470541089773178	47	S_circular_insula_sup			40.1943664550781	26.3561515808105	-9.92729759216309	47	G_orbital
	-42.329345703125	33.2815017700195	-7.52134609222412	47	Lat_Fis-ant-Horizont			33.5836791992188	29.472583770752	-4.07647037506104	47	S_circular_insula_ant
	-29.50950050354	17.2462425231934	11.6299800872803	48	S_circular_insula_sup			39.4459762573242	26.6161460876465	6.65243768692017	47	Lat_Fis-ant-Horizont
	-28.6297054290771	18.7770595550537	8.60771083831787	48	S_circular_insula_sup			32.2562141418457	30.2274932861328	3.92728614807129	47	Lat_Fis-ant-Horizont
	-30.8945064544678	11.873143196106	4.82549619674683	48	S_circular_insula_sup			35.6428985595703	29.2270393371582	5.52388286590576	47	Lat_Fis-ant-Horizont
	-29.1601448059082	20.0290966033936	5.24747610092163	48	S_circular_insula_sup			34.9309768676758	24.6053333282471	9.89123725891113	48	S_circular_insula_sup
	-34.3680992126465	2.46202754974365	4.26716375350952	48	S_circular_insula_sup			31.6796112060547	19.9210243225098	11.3529424667358	48	S_circular_insula_sup
	-35.3892707824707	2.85954618453979	1.55510497093201	48	S_circular_insula_sup			29.0995388031006	25.2404670715332	-1.56922268867493	47	S_circular_insula_ant
	-30.3341255187988	20.6481475830078	2.26147127151489	47	S_circular_insula_sup			29.7601661682129	28.4768371582031	1.0455561876297	47	S_circular_insula_ant
	-33.3017387390137	13.4944629669189	-0.905809700489044	48	G_insular_short			29.5478420257568	21.4062347412109	-3.38160276412964	47	S_circular_insula_ant
	-31.0944366455078	20.25927734375	-0.970702946186066	47	G_insular_short			34.4977645874023	19.37131690979	-2.19787216186523	47	G_insular_short
	-31.6093101501465	19.5814476013184	-3.96678590774536	47	G_insular_short			35.3199424743652	15.2985200881958	-0.395969867706299	48	G_insular_short
5	-48.4247627258301	-9.04302501678467	-10.748797416687	48	S_circular_insula_inf			30.6178932189941	18.6280174255371	7.754714012146	48	S_circular_insula_sup
	-41.7657508850098	-25.2048606872559	1.74004650115967	48	S_circular_insula_inf			31.2226409912109	12.9182376861572	9.48553276062012	48	S_circular_insula_sup
	-52.0077285766602	-13.6108627319336	2.11209845542908	48	G_temp_sup-G_T_transv			29.5934810638428	24.0072212219238	5.01279640197754	47	S_circular_insula_sup
	-55.9866333007812	-1.59482264518738	-4.42586803436279	48	G_temp_sup-Lateral			32.4273986816406	16.5439796447754	3.65531802177429	48	S_circular_insula_sup
	-46.6658096313477	-19.2789688110352	-5.12619113922119	48	S_circular_insula_inf			34.4127731323242	8.86492347717285	1.20104622840881	48	S_circular_insula_sup
	-32.9404067993164	-21.7408046722412	8.83793926239014	48	S_circular_insula_inf		5	40.6512489318848	-11.1023960113525	42.7558975219727	6	S_central
	-34.8906936645508	-19.8191909790039	0.49561595916748	48	S_circular_insula_inf			49.3440475463867	-16.0867977142334	49.5010147094727	4	G_postcentral
	-36.4046669006348	-16.6172046661377	-7.26842498779297	20	S_circular_insula_inf			40.6640090942383	-9.80971908569336	53.3199577331543	6	G_precentral
	-44.7324867248535	-21.5830383300781	6.04443645477295	48	G_temp_sup-G_T_transv			32.386100769043	-17.1249904632568	45.4699325561523	6	S_central
	-38.5896644592285	-26.3573417663574	5.62935543060303	48	S_circular_insula_inf			36.7562675476074	-18.7936496734619	54.7982482910156	4	G_precentral
	-46.6484375	-18.8483695983887	2.41380739212036	48	G_temp_sup-G_T_transv			41.2349472045898	-10.2732009887695	34.6842231750488	3	S_central
	-49.2991676330566	-15.6732454299927	-1.10495400428772	48	S_circular_insula_inf			46.2696762084961	-17.3719272613525	35.6451187133789	3	S_central
	-44.6844520568848	-22.952974319458	-1.91107404232025	48	S_circular_insula_inf			37.0060653686523	-19.2342376708984	35.9958190917969	3	S_central
	-58.5632400512695	-3.19381952285767	-3.27011799812317	48	G_temp_sup-Lateral			40.9760818481445	-20.9488945007324	47.3062858581543	3	S_central
	-53.9332580566406	-8.04988670349121	-1.62496054172516	48	G_temp_sup-Lateral			51.8518447875977	-4.84346342086792	43.5826187133789	6	G_precentral
	-50.490966796875	-10.5716075897217	-4.19953060150146	48	S_circular_insula_inf			41.4250679016113	-9.23361968994141	58.1028938293457	6	G_precentral
	-51.5668525695801	-4.59006404876709	-7.18345880508423	22	S_circular_insula_inf			37.416130065918	-13.1921081542969	55.3118057250977	6	G_precentral
	-47.6898078918457	-14.3797101974487	-7.94868993759155	48	S_circular_insula_inf			39.6362800598145	-14.1466674804688	59.8149604797363	6	G_precentral
	-32.2960739135742	-27.2803993225098	7.25137996673584	48	S_circular_insula_inf			40.256046295166	-10.2371768951416	47.9868774414062	6	S_central
	-34.4972114562988	-26.6717948913574	2.82158279418945	48	S_circular_insula_inf			35.1218338012695	-13.0001354217529	43.6970558166504	6	S_central
	-38.2220497131348	-14.489839553833	7.98149633407593	48	S_circular_insula_sup			35.8296661376953	-13.1205492019653	49.2993392944336	6	S_central
	-38.6315498352051	-13.2132921218872	4.31907510757446	48	G_Ins_lg_and_S_cent_ins			34.1456909179688	-17.3216190338135	50.5363845825195	4	S_central
	-33.5508232116699	-20.2227172851562	4.81895923614502	48	S_circular_insula_inf			33.6808700561523	-21.9147682189941	45.9079360961914	3	S_central
	-37.3078994750977	-25.5669345855713	-1.43196964263916	48	S_circular_insula_inf			40.9507064819336	-11.9222211837769	38.228759765625	3	S_central
	-35.7180099487305	-18.8020725250244	-3.62231111526489	20	S_circular_insula_inf			37.9135246276855	-14.8210601806641	33.9633331298828	48	S_central
	-37.6124572753906	-11.7575855255127	0.44063463807106	48	G_Ins_lg_and_S_cent_ins			35.9726867675781	-14.1480560302734	37.8045387268066	0	S_central
	-39.5886154174805	-23.4502964019775	-5.16188144683838	20	S_circular_insula_inf			40.8716659545898	-14.3401079177856	31.5000610351562	48	S_central
	-41.3434219360352	-20.2086944580078	-8.43515110015869	20	S_circular_insula_inf			41.7284126281738	-19.165699005127	35.1204223632812	3	S_central
	-42.8466377258301	-16.3575038909912	-11.5891408920288	20	S_circular_insula_inf			47.8299560546875	-17.8698062896729	42.6436233520508	4	S_central
	-56.3281555175781	3.35520172119141	-7.90703964233398	38	G_temp_sup-Lateral			43.3315277099609	-19.5767936706543	41.8260192871094	3	S_central
6	-24.2947368621826	-34.351978302002	-12.497031211853	30	Medial_wall			52.0736198425293	-15.5493068695068	42.9692726135254	4	G_postcentral
	-27.6897830963135	-29.2115688323975	-9.21145153045654	20	Medial_wall			53.1470565795898	-14.9332637786865	48.546012878418	4	G_postcentral
	-33.4954071044922	-38.0648574829102	-3.99820065498352	37	Medial_wall			34.1562118530273	-21.218168258667	42.5500259399414	3	S_central
	-37.5662956237793	-34.6272773742676	-12.0469007492065	37	Medial_wall			37.9059562683105	-24.799373626709	45.7651290893555	3	S_central
	-24.8811378479004	-28.5262088775635	-16.7731475830078	30	Medial_wall			32.9098892211914	-17.5206317901611	39.6657066345215	3	S_central
	-23.9241104125977	-30.8582668304443	-7.58597660064697	37	Medial_wall			37.669376373291	-19.9816589355469	40.8405990600586	3	S_central
	-22.2674522399902	-24.7501220703125	-11.1110544204712	0	Medial_wall			44.0409622192383	-17.7548389434814	48.8300247192383	4	G_postcentral
	-31.1710414886475	-27.0038509368896	-9.64716815948486	20	Medial_wall			42.7297019958496	-23.6798229217529	54.0680236816406	3	S_central
	-23.2936840057373	-37.0516777038574	-9.69757270812988	30	Medial_wall			45.9040374755859	-18.9220714569092	55.8430404663086	4	G_postcentral
	-17.4014434814453	-33.9148445129395	-12.5840759277344	30	G_oc-temp_med-Parahip			44.7699394226074	-7.47743082046509	52.6703872680664	6	G_precentral
	-29.1703281402588	-39.9559440612793	-5.24195051193237	37	Medial_wall			45.7683601379395	-8.38800811767578	48.8747062683105	6	G_precentral
	-31.290548324585	-38.5102615356445	-9.06809234619141	37	Medial_wall			46.3109855651855	-8.72351169586182	42.9071083068848	4	S_central
	-29.4312591552734	-33.9502258300781	-2.98051118850708	37	Medial_wall			46.5130653381348	-8.05068492889404	38.5486297607422	4	S_central
	-36.2698745727539	-36.9720458984375	-7.87127685546875	37	Medial_wall		6	13.8020267486572	-18.4883728027344	38.3364181518555	0	G_and_S_cingul-Mid-Post
	-31.5104007720947	-35.5574913024902	-12.7496299743652	37	Medial_wall			14.8069458007812	-40.065113067627	40.5623626708984	0	S_cingul-Marginalis
	-32.9459381103516	-32.7005500793457	-4.96400213241577	37	Medial_wall			6.97620010375977	-44.9269104003906	46.2460861206055	0	S_cingul-Marginalis
	-36.3366775512695	-32.1070938110352	-7.70662450790405	37	Medial_wall			16.8269309997559	-33.0129814147949	44.3801193237305	0	S_cingul-Marginalis
	-38.744068145752	-30.2475700378418	-11.0609254837036	20	Medial_wall			15.0438365936279	-30.2169342041016	36.6053314208984	0	S_cingul-Marginalis
	-31.671947479248	-32.3563003540039	-15.3224611282349	37	Medial_wall			15.1816511154175	-23.1881370544434	44.5707397460938	0	G_and_S_cingul-Mid-Post
	-25.0100746154785	-31.791467666626	-14.7014942169189	30	Medial_wall			5.58332824707031	-14.1887912750244	39.8164901733398	23	G_and_S_cingul-Mid-Post
	-37.4550514221191	-31.0063972473145	-15.1367568969727	20	Medial_wall			6.02668762207031	-37.6129913330078	42.180793762207	0	S_cingul-Marginalis
	-30.7840328216553	-28.736780166626	-17.9999446868896	20	Medial_wall			6.8193793296814	-28.3167171478271	40.7740783691406	23	G_and_S_cingul-Mid-Post
	-23.7124729156494	-25.1655960083008	-19.2107334136963	30	Medial_wall			13.8837251663208	-45.2431297302246	46.4102630615234	0	S_cingul-Marginalis
7	-26.8118953704834	6.13725423812866	-35.8816299438477	36	Pole_temporal			11.6688671112061	-43.1683120727539	43.7674674987793	0	S_cingul-Marginalis
	-36.0914993286133	-2.93009924888611	-6.49293041229248	48	G_Ins_lg_and_S_cent_ins			17.1978759765625	-42.0948181152344	43.8913459777832	0	S_cingul-Marginalis
	-43.8483963012695	12.5658168792725	-25.5758781433105	38	G_temp_sup-Plan_polar			14.1312770843506	-33.8851737976074	48.7529830932617	0	S_cingul-Marginalis
	-34.3818817138672	4.47175979614258	-15.2680540084839	48	Medial_wall			13.1563358306885	-29.7134761810303	47.8759956359863	0	S_cingul-Marginalis
	-40.0855865478516	-11.9200077056885	-14.3691329956055	20	S_circular_insula_inf			17.8929576873779	-37.9575843811035	46.756763458252	0	S_cingul-Marginalis
	-36.934700012207	-4.37371063232422	-0.121858097612858	48	G_Ins_lg_and_S_cent_ins			18.2779502868652	-37.250186920166	41.5418357849121	0	S_cingul-Marginalis
	-36.7855644226074	1.80151331424713	-11.0769472122192	48	G_Ins_lg_and_S_cent_ins			16.0999279022217	-28.2210025787354	43.9032516479492	0	S_cingul-Marginalis
	-48.8441543579102	3.12104463577271	-17.2161407470703	21	S_circular_insula_inf			12.3619556427002	-25.1124496459961	47.7750511169434	0	G_and_S_cingul-Mid-Post
	-42.1403617858887	-4.56904649734497	-20.7733821868896	21	S_circular_insula_inf			15.4928035736084	-35.595588684082	38.3677291870117	0	S_cingul-Marginalis
	-39.6525535583496	3.08643865585327	-25.9140892028809	20	G_temp_sup-Plan_polar			17.8752727508545	-31.9496650695801	39.6248626708984	0	S_cingul-Marginalis
	-35.0101089477539	13.2637376785278	-34.4221725463867	20	Pole_temporal			17.0889987945557	-26.4415626525879	39.4302635192871	0	S_cingul-Marginalis
	-33.5165481567383	3.10068011283875	-27.94504737854	36	G_temp_sup-Plan_polar			14.53493309021	-24.4113807678223	36.9382629394531	0	S_cingul-Marginalis
	-36.0864486694336	-11.2091197967529	-3.60378193855286	48	G_Ins_lg_and_S_cent_ins			15.9899873733521	-20.8995628356934	40.7252807617188	0	G_and_S_cingul-Mid-Post
	-45.1538124084473	-11.8487510681152	-14.0777864456177	20	S_circular_insula_inf			11.1988744735718	-19.2644748687744	48.2520370483398	0	G_and_S_cingul-Mid-Post
	-37.9680709838867	-14.6234188079834	-10.9429321289062	20	S_circular_insula_inf			13.5122575759888	-17.0733337402344	45.1234512329102	0	G_and_S_cingul-Mid-Post
	-35.7142181396484	-10.104455947876	-7.38467407226562	48	S_circular_insula_inf			14.4061918258667	-14.3548793792725	42.1049308776855	0	G_and_S_cingul-Mid-Post
	-36.6955337524414	-8.58877658843994	-10.9540843963623	48	S_circular_insula_inf			12.5501575469971	-12.7143869400024	39.5411911010742	0	G_and_S_cingul-Mid-Post
	-36.4720153808594	-3.76511240005493	-3.34828877449036	48	G_Ins_lg_and_S_cent_ins			9.84729766845703	-16.4176597595215	38.6943283081055	0	G_and_S_cingul-Mid-Post
	-36.8497695922852	3.75114583969116	-1.15158522129059	48	S_circular_insula_sup			8.55758285522461	-10.7598905563354	40.0964202880859	23	G_and_S_cingul-Mid-Post
	-37.4232177734375	4.10546398162842	-4.0048131942749	48	G_insular_short			5.18817663192749	-8.25551891326904	39.8980331420898	23	G_and_S_cingul-Mid-Post
	-36.621021270752	-0.359935969114304	-8.81145000457764	48	G_Ins_lg_and_S_cent_ins			10.8025159835815	-29.4266548156738	38.1295852661133	0	S_cingul-Marginalis
	-36.3428573608398	7.08888244628906	-6.39606189727783	48	G_insular_short			10.6599712371826	-23.6353664398193	37.7911643981934	0	G_and_S_cingul-Mid-Post
	-36.100040435791	3.60415267944336	-13.5312175750732	48	G_Ins_lg_and_S_cent_ins			10.5598745346069	-38.6688041687012	40.8976058959961	0	S_cingul-Marginalis
	-41.3228950500488	-8.43359088897705	-17.5896759033203	20	S_circular_insula_inf			11.235445022583	-34.5220794677734	39.4939918518066	0	S_cingul-Marginalis
	-37.6395721435547	-6.14676427841187	-13.8726987838745	48	S_circular_insula_inf			6.58243417739868	-33.4932632446289	42.0452079772949	0	S_cingul-Marginalis
	-49.0247192382812	-2.87981057167053	-13.6288175582886	21	S_circular_insula_inf			4.40450572967529	-32.0558967590332	40.2535514831543	23	G_cingul-Post-dorsal
	-46.0483322143555	-6.73388433456421	-16.7021522521973	21	S_circular_insula_inf			7.52925777435303	-42.6548461914062	42.4512748718262	0	S_cingul-Marginalis
	-46.1321449279785	-1.34372007846832	-19.7687034606934	21	S_circular_insula_inf			6.83597469329834	-21.4424018859863	39.6308212280273	23	G_and_S_cingul-Mid-Post
	-46.8749160766602	8.36031913757324	-21.0632381439209	21	S_circular_insula_inf		7	36.9158821105957	-37.2578659057617	-7.71392822265625	37	Medial_wall
	-45.0106010437012	3.55966877937317	-23.2388153076172	21	S_circular_insula_inf			28.1977596282959	-29.8224391937256	-7.94156360626221	37	Medial_wall
	-38.2000198364258	-0.866838753223419	-19.4778861999512	48	G_Ins_lg_and_S_cent_ins			21.7711868286133	-31.0105228424072	-12.6972494125366	30	Medial_wall
	-36.9625930786133	1.64627385139465	-21.0704383850098	36	G_temp_sup-Plan_polar			38.6758003234863	-28.1997470855713	-10.3739910125732	20	Medial_wall
	-38.186710357666	-3.5796103477478	-16.9118156433105	20	S_circular_insula_inf			30.7642517089844	-29.5191707611084	-16.6835594177246	20	Medial_wall
	-41.6511192321777	-0.440572679042816	-23.7990226745605	20	S_circular_insula_inf			28.3755741119385	-19.9285545349121	-11.0441560745239	20	Medial_wall
	-42.2754707336426	7.58279800415039	-26.7331352233887	20	G_temp_sup-Plan_polar			30.2530918121338	-32.7224044799805	-4.10874128341675	37	Medial_wall
	-36.7068367004395	3.99891424179077	-27.7631282806396	36	G_temp_sup-Plan_polar			34.9760398864746	-36.7295188903809	-2.46455812454224	37	Medial_wall
	-34.659595489502	2.57276725769043	-21.599271774292	38	Medial_wall			35.1838302612305	-32.7249221801758	-4.79035091400146	37	Medial_wall
	-39.6860694885254	13.9674272537231	-30.1818599700928	20	G_temp_sup-Plan_polar			32.9230499267578	-38.7710800170898	-6.98354434967041	37	Medial_wall
	-38.542839050293	8.63446140289307	-30.2300968170166	20	G_temp_sup-Plan_polar			24.7875671386719	-34.7542839050293	-10.2944993972778	37	Medial_wall
	-34.6502914428711	7.46656274795532	-32.538387298584	36	G_temp_sup-Plan_polar			30.8229885101318	-35.9142036437988	-11.4559841156006	37	Medial_wall
	-29.5788326263428	10.5699291229248	-35.5780868530273	36	Pole_temporal			31.4994812011719	-24.2180805206299	-9.86827278137207	20	Medial_wall
	-30.5338325500488	4.77899789810181	-32.2997970581055	36	G_temp_sup-Plan_polar			37.3107986450195	-23.1210594177246	-11.6527299880981	20	Medial_wall
	-52.1565361022949	1.9394257068634	-9.79510498046875	21	G_temp_sup-Lateral			25.1574878692627	-24.9575481414795	-9.98080158233643	20	Medial_wall
	-49.6303100585938	12.8232727050781	-18.1455841064453	38	G_temp_sup-Lateral			33.5429763793945	-28.2955436706543	-7.5624361038208	20	Medial_wall
	-51.7560234069824	8.39467811584473	-13.2370281219482	38	G_temp_sup-Lateral			38.8299713134766	-33.3199157714844	-9.03199863433838	37	Medial_wall
	-32.0669174194336	4.93059253692627	-14.9447174072266	38	Medial_wall			34.3435745239258	-27.0215244293213	-18.1985416412354	20	Medial_wall
	-33.6811141967773	0.858121871948242	-19.1371002197266	48	Medial_wall			25.6227016448975	-24.0251979827881	-19.1823654174805	30	G_oc-temp_med-Parahip
	-32.1251754760742	0.70441859960556	-24.6658153533936	36	G_temp_sup-Plan_polar			40.0893058776855	-26.5330696105957	-15.0891056060791	20	Medial_wall
8	-39.0316162109375	-27.1706790924072	49.5760269165039	3	S_central			38.4016494750977	-31.3608856201172	-14.0373029708862	20	Medial_wall
	-42.2435531616211	-22.3576889038086	39.2099647521973	3	S_central			35.1321716308594	-34.5325202941895	-12.76171875	37	Medial_wall
	-41.2896308898926	-11.8387365341187	48.5779647827148	6	S_central			22.7660026550293	-26.5766754150391	-17.5136318206787	30	G_oc-temp_med-Parahip
	-32.7858505249023	-19.2916526794434	47.5355186462402	4	S_central			26.6513557434082	-30.5787811279297	-14.4660949707031	30	Medial_wall
	-39.7129936218262	-12.7345905303955	57.4953536987305	6	G_precentral		8	30.8484191894531	-41.6582107543945	-9.10969543457031	37	S_oc-temp_med_and_Lingual
	-38.9061965942383	-22.0456714630127	44.982006072998	3	S_central			22.5218448638916	-21.236011505127	-23.6070995330811	30	G_oc-temp_med-Parahip
	-34.5726699829102	-16.8947410583496	38.5382041931152	3	S_central			35.3037261962891	-31.4794158935547	-23.7251949310303	20	G_oc-temp_lat-fusifor
	-39.6907119750977	-13.5217008590698	33.8140563964844	3	S_central			21.4636135101318	-41.684211730957	-10.1394100189209	30	G_oc-temp_med-Lingual
	-48.1618156433105	-10.4153299331665	44.1618881225586	4	G_precentral			26.3367118835449	-30.5190086364746	-19.822811126709	30	G_oc-temp_med-Parahip
	-37.1521682739258	-19.2862071990967	55.1808280944824	4	G_precentral			37.8664398193359	-37.7407836914062	-14.5044145584106	37	S_oc-temp_med_and_Lingual
	-35.5559539794922	-24.8234596252441	45.1130523681641	3	S_central			32.6346473693848	-24.4848899841309	-22.5817985534668	20	S_oc-temp_med_and_Lingual
	-35.1745834350586	-22.0108528137207	49.5563926696777	4	S_central			23.13791847229	-54.6693496704102	-7.32823801040649	19	S_oc-temp_med_and_Lingual
	-35.3127059936523	-16.1233825683594	52.8519668579102	6	S_central			33.6008033752441	-52.8199768066406	-7.62422275543213	37	S_oc-temp_med_and_Lingual
	-35.2109184265137	-14.2522811889648	48.1282272338867	6	S_central			29.7689723968506	-46.0641250610352	-15.4818630218506	37	G_oc-temp_lat-fusifor
	-39.5506401062012	-11.6570987701416	52.8171882629395	6	S_central			19.7279453277588	-35.020435333252	-13.12721824646	30	Medial_wall
	-43.3631629943848	-24.6206741333008	54.638053894043	3	S_central			25.6830940246582	-42.0276412963867	-8.96738910675049	37	S_oc-temp_med_and_Lingual
	-43.6457748413086	-21.411937713623	51.8703994750977	3	S_central			24.3653507232666	-36.1126403808594	-13.8678159713745	30	S_oc-temp_med_and_Lingual
	-40.0642471313477	-24.2669105529785	47.3629989624023	3	S_central			23.3652534484863	-25.8373832702637	-22.5744209289551	30	G_oc-temp_med-Parahip
	-44.2260131835938	-20.1213817596436	49.1940231323242	4	S_central			21.6683101654053	-31.1254215240479	-17.2322425842285	30	G_oc-temp_med-Parahip
	-46.3268203735352	-19.7898750305176	46.7427291870117	4	S_central			30.3585929870605	-35.397087097168	-14.3122463226318	37	S_oc-temp_med_and_Lingual
	-39.7353897094727	-21.6486854553223	42.2338943481445	3	S_central			23.2936134338379	-18.6602725982666	-28.0070686340332	0	G_oc-temp_med-Parahip
	-32.4719161987305	-17.3940086364746	42.8991775512695	0	S_central			29.8331642150879	-27.7065544128418	-20.8491230010986	20	G_oc-temp_med-Parahip
	-37.4347534179688	-13.7362012863159	43.526424407959	6	S_central			26.771800994873	-24.1215000152588	-26.0252895355225	30	G_oc-temp_med-Parahip
	-33.4297332763672	-22.5252876281738	43.6701126098633	3	S_central			35.5880470275879	-40.0373001098633	-10.7277736663818	37	S_oc-temp_med_and_Lingual
	-33.6474227905273	-21.3192844390869	40.0486640930176	3	S_central			34.2609748840332	-33.0690841674805	-15.5645799636841	37	S_oc-temp_med_and_Lingual
	-36.2154960632324	-21.3463878631592	36.3422164916992	3	S_central			36.8327026367188	-29.7332916259766	-17.9854927062988	20	S_oc-temp_med_and_Lingual
	-40.4009132385254	-14.0166778564453	40.3143882751465	3	S_central			37.349739074707	-34.9518241882324	-19.2428112030029	37	S_oc-temp_med_and_Lingual
	-44.8552055358887	-12.1416139602661	45.8535270690918	6	G_precentral			37.7987747192383	-26.8330631256104	-21.5282497406006	20	S_oc-temp_med_and_Lingual
	-39.0155372619629	-19.9472465515137	33.7037887573242	3	S_central			30.13450050354	-21.0888214111328	-28.4628353118896	20	G_oc-temp_med-Parahip
	-37.289379119873	-16.0208854675293	35.7792129516602	3	S_central			35.0486221313477	-20.7107963562012	-24.7922878265381	20	S_oc-temp_med_and_Lingual
	-43.4840774536133	-12.1486692428589	38.6831855773926	3	S_central			22.6689033508301	-49.0893020629883	-8.07668209075928	37	S_oc-temp_med_and_Lingual
	-45.3646125793457	-20.4679832458496	36.5255737304688	3	S_central			27.6235866546631	-47.7254104614258	-6.40613794326782	37	S_oc-temp_med_and_Lingual
	-41.805004119873	-16.5950717926025	31.0153408050537	48	S_central			29.031177520752	-53.3600845336914	-5.43612051010132	37	S_oc-temp_med_and_Lingual
	-50.1232528686523	-19.882740020752	44.699951171875	4	G_postcentral			34.1185493469238	-46.5676498413086	-7.14565563201904	37	S_oc-temp_med_and_Lingual
	-52.6158828735352	-18.1871032714844	41.5899887084961	3	G_postcentral			23.3556900024414	-60.244945526123	-6.6329665184021	19	S_oc-temp_med_and_Lingual
	-43.7103385925293	-8.86544895172119	53.1589469909668	6	G_precentral			28.8021087646484	-59.74609375	-4.56553173065186	19	S_oc-temp_med_and_Lingual
	-42.0019989013672	-8.60024452209473	57.1921615600586	6	G_precentral			32.1569442749023	-59.102710723877	-8.15832710266113	37	S_oc-temp_med_and_Lingual
	-46.2844543457031	-9.57414245605469	50.1669692993164	6	G_precentral			36.3841896057129	-45.3889503479004	-11.1055507659912	37	S_oc-temp_med_and_Lingual
9	-13.6583938598633	-28.4566345214844	46.7675170898438	0	S_cingul-Marginalis			29.803524017334	-55.2900505065918	-12.7961597442627	37	S_oc-temp_med_and_Lingual
	-7.95779705047607	-20.0755367279053	38.9170913696289	23	G_and_S_cingul-Mid-Post			33.0887985229492	-50.356071472168	-12.2388515472412	37	S_oc-temp_med_and_Lingual
	-9.92405891418457	-39.2861022949219	42.4041976928711	0	S_cingul-Marginalis			34.7766952514648	-42.5870323181152	-15.9231929779053	37	S_oc-temp_med_and_Lingual
	-11.9884738922119	-19.2699851989746	46.325855255127	0	G_and_S_cingul-Mid-Post			31.7269039154053	-38.508617401123	-20.0299320220947	37	G_oc-temp_lat-fusifor
	-18.4932975769043	-35.563175201416	40.6128463745117	0	S_cingul-Marginalis			32.2258834838867	-35.5961418151855	-23.6258201599121	37	G_oc-temp_lat-fusifor
	-14.7667903900146	-44.5271682739258	46.2060585021973	0	S_cingul-Marginalis		9	47.7368621826172	-20.4016227722168	-27.5365791320801	20	S_collat_transv_ant
	-13.2004718780518	-13.1525630950928	40.8555946350098	0	G_and_S_cingul-Mid-Post			34.4683570861816	-9.65285301208496	-36.6084213256836	20	G_oc-temp_med-Parahip
	-16.5832290649414	-23.3994331359863	38.235481262207	0	G_and_S_cingul-Mid-Post			37.7027206420898	-18.9808139801025	-28.0922145843506	20	S_oc-temp_med_and_Lingual
	-11.3332366943359	-30.3102512359619	38.9158973693848	0	S_cingul-Marginalis			40.3086738586426	-27.3326778411865	-22.5988025665283	20	S_collat_transv_ant
	-11.7076778411865	-14.2356548309326	47.9338798522949	0	G_and_S_cingul-Mid-Post			40.1485328674316	-10.1189794540405	-28.2707576751709	20	S_collat_transv_ant
	-8.41479110717773	-15.3044691085815	49.9375839233398	0	G_front_sup			44.0393867492676	-35.085620880127	-20.6544075012207	20	S_collat_transv_ant
	-13.4546098709106	-23.8689155578613	46.7569923400879	0	G_and_S_cingul-Mid-Post			53.1537055969238	-26.5761108398438	-29.1409797668457	0	G_temporal_inf
	-14.5748138427734	-32.5566482543945	48.356517791748	0	S_cingul-Marginalis			48.0326499938965	-13.6566829681396	-37.9730453491211	20	G_temporal_inf
	-18.1942768096924	-41.7844657897949	48.4011611938477	0	S_cingul-Marginalis			40.3469467163086	-5.75526332855225	-41.818244934082	20	G_temporal_inf
	-17.3621215820312	-31.7445621490479	43.5384254455566	0	S_cingul-Marginalis			33.5029067993164	-17.585657119751	-30.1869316101074	20	G_oc-temp_med-Parahip
	-18.1421661376953	-36.8037223815918	45.7388114929199	0	S_cingul-Marginalis			36.2858047485352	-15.2510328292847	-33.0008888244629	20	G_oc-temp_med-Parahip
	-17.6729125976562	-40.8726387023926	43.3081092834473	0	S_cingul-Marginalis			37.9281997680664	-24.8328609466553	-26.1902351379395	20	S_oc-temp_med_and_Lingual
	-15.1659879684448	-38.2823524475098	40.0289688110352	0	S_cingul-Marginalis			38.6680374145508	-15.0081071853638	-27.8459777832031	20	S_collat_transv_ant
	-12.8515300750732	-41.7970237731934	43.5526123046875	0	S_cingul-Marginalis			36.8704528808594	-8.6653470993042	-32.0163879394531	20	S_collat_transv_ant
	-15.5663928985596	-21.1891574859619	42.7600021362305	0	G_and_S_cingul-Mid-Post			37.2589569091797	-29.8903541564941	-25.9679985046387	20	G_oc-temp_lat-fusifor
	-16.42067527771	-26.2439632415771	42.5820541381836	0	S_cingul-Marginalis			39.8100395202637	-22.1275844573975	-25.3518447875977	20	S_collat_transv_ant
	-13.2122402191162	-11.0774583816528	44.6226272583008	0	G_and_S_cingul-Mid-Post			40.8916397094727	-17.7034091949463	-23.4025325775146	20	S_collat_transv_ant
	-14.0491456985474	-15.9974546432495	43.8126182556152	0	G_and_S_cingul-Mid-Post			42.681209564209	-23.5127010345459	-20.9636039733887	20	S_collat_transv_ant
	-14.9986820220947	-17.9749336242676	39.1896286010742	0	G_and_S_cingul-Mid-Post			43.7623062133789	-14.4285154342651	-25.9253234863281	20	S_collat_transv_ant
	-11.0226707458496	-15.9265575408936	38.3742141723633	0	G_and_S_cingul-Mid-Post			37.7921981811523	-34.5423278808594	-23.5752010345459	20	G_oc-temp_lat-fusifor
	-12.6386289596558	-21.1468257904053	36.9416885375977	0	G_and_S_cingul-Mid-Post			40.5090522766113	-38.1897048950195	-22.3978614807129	20	G_oc-temp_lat-fusifor
	-15.6470975875854	-32.8842582702637	37.5058403015137	0	S_cingul-Marginalis			41.7833709716797	-31.8678169250488	-20.8131523132324	20	S_collat_transv_ant
	-11.6628293991089	-35.1374435424805	40.0613288879395	0	S_cingul-Marginalis			45.8214073181152	-28.2470951080322	-21.2945365905762	20	S_collat_transv_ant
	-17.7915706634521	-29.3760108947754	38.6924591064453	0	S_cingul-Marginalis			48.4898986816406	-30.1984252929688	-23.4735469818115	20	S_collat_transv_ant
	-14.2063493728638	-26.9565982818604	36.2897033691406	0	S_cingul-Marginalis			49.6894760131836	-23.7041664123535	-27.2764282226562	20	S_collat_transv_ant
	-9.26530456542969	-25.351957321167	38.8393249511719	0	S_cingul-Marginalis			51.4817390441895	-18.9521865844727	-32.7439079284668	0	G_temporal_inf
	-8.01965522766113	-32.6896858215332	40.9165115356445	0	S_cingul-Marginalis			47.2712478637695	-16.9858245849609	-31.5437984466553	20	S_collat_transv_ant
	-6.87842321395874	-37.1919822692871	42.7657852172852	0	S_cingul-Marginalis			35.6951751708984	-2.81835675239563	-43.1409187316895	20	Pole_temporal
	-4.93641948699951	-23.6880683898926	40.8522758483887	23	G_and_S_cingul-Mid-Post			36.8399429321289	-4.21304178237915	-37.1378326416016	36	S_collat_transv_ant
	-6.7042818069458	-28.5343627929688	40.954517364502	23	S_cingul-Marginalis			44.3513259887695	-9.16557788848877	-39.9219856262207	20	G_temporal_inf
	-7.5544638633728	-44.2246170043945	45.6427688598633	0	S_cingul-Marginalis			40.9326095581055	-6.49848461151123	-34.7224426269531	20	S_collat_transv_ant
	-9.92245197296143	-10.4153299331665	40.6491889953613	0	G_and_S_cingul-Mid-Post			44.1555252075195	-11.3140544891357	-32.8225326538086	20	S_collat_transv_ant
	-7.4603853225708	-13.3896198272705	39.5038375854492	23	G_and_S_cingul-Mid-Post		10	23.8498725891113	-62.3725090026855	0.71609902381897	19	S_calcarine
	-4.81751728057861	-16.939624786377	39.3324317932129	23	G_and_S_cingul-Mid-Post			10.394889831543	-47.4201889038086	4.4997124671936	27	G_cingul-Post-ventral
10	-18.6588554382324	-68.2415390014648	38.409122467041	7	S_intrapariet_and_P_trans			17.129919052124	-69.5868225097656	10.7574100494385	17	S_calcarine
	-27.6586151123047	-64.7565307617188	37.2921104431152	7	S_intrapariet_and_P_trans			16.3895721435547	-55.1412467956543	13.3358869552612	17	S_calcarine
	-22.9278717041016	-63.2731094360352	48.9658737182617	7	S_intrapariet_and_P_trans			13.6068725585938	-69.8508758544922	4.85567951202393	18	S_calcarine
	-22.0652942657471	-61.199333190918	35.2042770385742	7	S_intrapariet_and_P_trans			25.370849609375	-65.773811340332	6.77074527740479	19	S_calcarine
	-23.6821117401123	-71.8547592163086	26.9653835296631	19	S_intrapariet_and_P_trans			21.9134559631348	-54.8591804504395	6.88726043701172	19	S_calcarine
	-28.7828483581543	-67.2056427001953	24.3118782043457	19	S_intrapariet_and_P_trans			23.103796005249	-50.7101249694824	1.53124368190765	19	S_calcarine
	-31.5755214691162	-75.0111312866211	31.5386295318604	19	G_pariet_inf-Angular			20.1762771606445	-52.1338729858398	-3.75181436538696	19	S_calcarine
	-21.0081577301025	-78.8185882568359	39.0172119140625	19	G_parietal_sup			9.04194641113281	-48.8635711669922	6.36849737167358	30	G_cingul-Post-ventral
	-27.5112037658691	-63.1161079406738	41.6698112487793	7	S_intrapariet_and_P_trans			13.6668853759766	-64.9471740722656	8.91603088378906	17	S_calcarine
	-19.2473106384277	-64.2080307006836	49.0545768737793	7	S_intrapariet_and_P_trans			19.5520248413086	-64.9949493408203	7.86789608001709	17	S_calcarine
	-16.8587303161621	-67.3722686767578	43.897819519043	7	S_intrapariet_and_P_trans			11.2727184295654	-53.7439498901367	10.7151165008545	30	S_calcarine
	-18.5037956237793	-63.6910781860352	43.0818481445312	7	S_intrapariet_and_P_trans			21.7925090789795	-68.6107025146484	8.07052135467529	19	S_calcarine
	-24.8963737487793	-61.4018630981445	41.3045272827148	7	S_intrapariet_and_P_trans			22.7743282318115	-63.885986328125	7.92607402801514	19	S_calcarine
	-25.3831882476807	-61.6149406433105	35.2283248901367	19	S_intrapariet_and_P_trans			11.6828947067261	-73.6446304321289	6.71648120880127	18	S_calcarine
	-25.6337852478027	-62.9777221679688	47.5284538269043	7	S_intrapariet_and_P_trans			18.1674156188965	-73.2717742919922	7.58837366104126	18	S_calcarine
	-21.3939456939697	-61.0526542663574	42.505744934082	7	S_intrapariet_and_P_trans			22.515417098999	-70.1012420654297	4.47332143783569	19	S_calcarine
	-20.2774696350098	-64.4080810546875	36.7240524291992	7	S_intrapariet_and_P_trans			18.4414405822754	-67.0956039428711	1.96716725826263	19	S_calcarine
	-25.3209342956543	-63.3204727172852	29.3727912902832	19	S_intrapariet_and_P_trans			26.5847434997559	-65.3054656982422	3.21469378471375	19	S_calcarine
	-28.713794708252	-64.8611602783203	31.194580078125	19	S_intrapariet_and_P_trans			19.0240097045898	-56.4413681030273	8.98055648803711	17	S_calcarine
	-21.4504985809326	-70.1849822998047	32.6021041870117	18	S_intrapariet_and_P_trans			13.4820222854614	-53.7428703308105	8.00928401947021	17	S_calcarine
	-22.4471073150635	-65.7088470458984	29.8569278717041	18	S_intrapariet_and_P_trans			22.6836833953857	-60.092658996582	8.73983383178711	17	S_calcarine
	-25.3649787902832	-67.9214630126953	24.23996925354	19	S_intrapariet_and_P_trans			26.2247467041016	-60.2658004760742	6.72118902206421	19	S_calcarine
	-25.3857269287109	-74.9822311401367	21.8672199249268	19	S_oc_sup_and_transversal			27.9179382324219	-59.214729309082	3.02193331718445	19	S_calcarine
	-27.601734161377	-71.8418121337891	19.4031219482422	19	S_oc_sup_and_transversal			15.5439119338989	-51.4168167114258	6.30380058288574	17	S_calcarine
	-29.5423927307129	-67.7642364501953	41.4748878479004	7	S_intrapariet_and_P_trans			26.0221309661865	-56.7144241333008	0.219158083200455	19	S_calcarine
	-31.2792472839355	-71.9520950317383	40.2561111450195	7	G_pariet_inf-Angular			23.5435447692871	-53.0472602844238	4.65154361724854	19	S_calcarine
	-30.9548397064209	-68.7262802124023	35.1493911743164	19	S_intrapariet_and_P_trans			16.9226608276367	-49.3892059326172	3.79031801223755	19	S_calcarine
	-33.1089820861816	-77.1484146118164	23.8830051422119	19	S_oc_sup_and_transversal			16.5704650878906	-47.0816040039062	0.864374041557312	19	S_calcarine
	-30.6872863769531	-70.8343963623047	27.3324851989746	19	S_intrapariet_and_P_trans			19.0563068389893	-46.1540031433105	-1.51931273937225	37	S_calcarine
	-31.3264198303223	-73.2388153076172	19.3614177703857	19	S_oc_sup_and_transversal			21.1761913299561	-57.2432022094727	-0.463226854801178	19	S_calcarine
	-16.6109371185303	-72.0123825073242	41.8062362670898	19	G_parietal_sup			23.6750183105469	-51.4391555786133	-2.24704241752625	37	S_calcarine
	-18.84108543396	-76.0059051513672	43.2417488098145	19	G_parietal_sup			20.5532855987549	-44.767936706543	-4.16779184341431	37	S_calcarine
	-20.4927558898926	-73.4115829467773	38.1270332336426	19	S_intrapariet_and_P_trans			20.3081855773926	-45.2339096069336	-6.7699179649353	37	G_oc-temp_med-Lingual
	-22.3071250915527	-76.0304183959961	32.249153137207	19	S_intrapariet_and_P_trans			8.62941455841064	-64.5234146118164	6.06244421005249	17	G_oc-temp_med-Lingual
	-23.7952709197998	-79.3981094360352	26.253231048584	19	S_oc_sup_and_transversal			15.4029874801636	-61.9977340698242	1.94977343082428	18	S_calcarine
11	-20.9520683288574	-61.9603500366211	8.05953693389893	17	S_calcarine			5.18870496749878	-69.4518432617188	8.56549644470215	17	G_oc-temp_med-Lingual
	-13.8719005584717	-79.5677947998047	11.855318069458	17	S_calcarine			14.3770313262939	-51.3994216918945	-2.90688967704773	18	G_oc-temp_med-Lingual
	-15.1253843307495	-63.9020195007324	0.706522047519684	18	S_calcarine			13.825795173645	-58.058967590332	0.477253615856171	18	S_calcarine
	-20.3500728607178	-71.8087921142578	7.8746919631958	19	S_calcarine		11	21.8840179443359	-23.6281909942627	56.7970581054688	6	S_central
	-14.9332447052002	-54.5492668151855	8.20870113372803	17	S_calcarine			12.6928005218506	-34.486686706543	68.0450210571289	4	S_central
	-26.1413917541504	-65.349479675293	2.98864603042603	19	S_calcarine			33.7919082641602	-26.1906490325928	46.068531036377	3	S_central
	-15.6734819412231	-74.4968795776367	2.8224515914917	18	S_calcarine			28.466796875	-19.8509902954102	68.4520797729492	6	G_precentral
	-21.9970149993896	-53.9993667602539	2.80046701431274	19	S_calcarine			18.1830749511719	-23.0567989349365	66.2842254638672	6	G_precentral
	-20.085090637207	-52.009895324707	-3.86407089233398	19	S_calcarine			23.2524528503418	-30.9549045562744	55.5159797668457	3	S_central
	-16.0120258331299	-47.0797271728516	-7.24652004241943	30	G_oc-temp_med-Lingual			21.1962089538574	-30.8412322998047	68.7345962524414	4	G_postcentral
	-22.6574440002441	-66.951530456543	8.19868278503418	19	S_calcarine			14.6137237548828	-30.7227592468262	57.791820526123	0	S_central
	-17.1324157714844	-69.7213592529297	7.56971645355225	17	S_calcarine			9.70663452148438	-28.8068180084229	66.8635406494141	4	S_central
	-16.6637001037598	-75.6244888305664	9.85664176940918	18	S_calcarine			5.07259225845337	-36.8049774169922	70.0842514038086	4	G_and_S_paracentral
	-12.8611965179443	-72.2035369873047	10.6392841339111	17	S_calcarine			35.3232269287109	-20.2299613952637	63.6821479797363	6	G_precentral
	-14.3386402130127	-59.2613143920898	9.87436962127686	17	S_calcarine			27.6311912536621	-23.4175910949707	50.3041381835938	0	S_central
	-10.8684577941895	-51.2936477661133	5.70821857452393	30	S_calcarine			31.5285224914551	-29.9846458435059	56.0105361938477	3	S_central
	-8.44189643859863	-53.1353759765625	7.20451354980469	30	S_calcarine			25.5958042144775	-21.7388038635254	63.075511932373	6	G_precentral
	-11.0404615402222	-56.7580261230469	9.41761207580566	17	S_calcarine			20.1558170318604	-23.7702369689941	61.4029922485352	6	S_central
	-18.5900363922119	-58.2013053894043	8.31507587432861	17	S_calcarine			23.2699165344238	-21.7885704040527	67.0295028686523	6	G_precentral
	-12.8159074783325	-81.3062210083008	5.75241088867188	17	S_calcarine			20.7406044006348	-27.9603233337402	52.72802734375	0	S_central
	-20.037956237793	-75.2397766113281	5.36798000335693	18	S_calcarine			18.7467002868652	-31.5076942443848	55.902759552002	0	S_central
	-15.3711500167847	-78.5779266357422	6.67372131347656	17	S_calcarine			17.6893100738525	-27.2694702148438	56.2203483581543	0	S_central
	-25.1264991760254	-63.8078231811523	7.09301137924194	19	S_calcarine			26.8702297210693	-30.3867340087891	63.8877487182617	4	G_postcentral
	-24.4202194213867	-70.1122817993164	5.58433103561401	19	S_calcarine			25.5446128845215	-30.8327140808105	69.6896057128906	0	G_postcentral
	-22.0279121398926	-71.0443878173828	2.10803532600403	19	S_calcarine			22.2969360351562	-31.4584541320801	62.1463623046875	3	S_central
	-22.3179035186768	-65.2713165283203	0.27410751581192	19	S_calcarine			17.6695499420166	-32.6921691894531	61.2560920715332	0	S_central
	-14.8265399932861	-68.9073867797852	1.47997188568115	18	S_calcarine			16.5835819244385	-31.8360328674316	68.1134796142578	4	G_postcentral
	-9.95377445220947	-76.7656478881836	4.70483112335205	17	S_calcarine			13.3879547119141	-33.7727966308594	61.678150177002	0	S_central
	-7.84885263442993	-70.9641647338867	4.45353937149048	18	G_oc-temp_med-Lingual			13.260350227356	-25.2988529205322	66.6275329589844	4	G_precentral
	-7.1098165512085	-65.6221084594727	3.9179584980011	18	G_oc-temp_med-Lingual			15.372579574585	-25.897928237915	61.1585464477539	4	S_central
	-9.70540142059326	-60.7600173950195	1.09939587116241	18	G_oc-temp_med-Lingual			11.4221162796021	-29.9063320159912	61.4883346557617	4	S_central
	-23.5190010070801	-59.0610122680664	6.44752979278564	19	S_calcarine			9.43612957000732	-34.1306037902832	63.7300605773926	0	S_central
	-14.1464557647705	-50.7365455627441	3.92481160163879	17	S_calcarine			7.95249462127686	-27.3688850402832	72.2810897827148	4	G_and_S_paracentral
	-19.5098323822021	-54.5574150085449	5.67549419403076	17	S_calcarine			9.09620475769043	-36.6021881103516	68.8869018554688	4	S_central
	-25.1594791412354	-59.4561576843262	3.00650906562805	19	S_calcarine			6.93277835845947	-33.0611763000488	67.1775131225586	4	S_central
	-22.8617153167725	-59.3537101745605	-0.0803499817848206	19	S_calcarine			4.87248373031616	-30.9009647369385	70.7644195556641	4	G_and_S_paracentral
	-22.2426109313965	-53.0981941223145	-1.06271111965179	19	S_calcarine			11.2385272979736	-33.2843551635742	75.487060546875	4	G_and_S_paracentral
	-18.3658981323242	-58.3741760253906	-0.953191578388214	18	S_calcarine			7.13786554336548	-36.4013442993164	75.3268280029297	4	G_and_S_paracentral
	-16.306209564209	-49.3534698486328	1.28157365322113	19	S_calcarine			38.6965255737305	-14.665548324585	63.4635620117188	4	G_precentral
	-17.0324306488037	-47.4867324829102	-1.47016739845276	19	S_calcarine			32.0730247497559	-20.2541084289551	66.7501602172852	6	G_precentral
	-15.8526639938354	-44.6108474731445	-3.78828883171082	30	G_cingul-Post-ventral			29.1983432769775	-21.6769733428955	61.0640983581543	6	G_precentral
	-13.4478788375854	-55.937816619873	-1.55206906795502	18	G_oc-temp_med-Lingual			35.0413589477539	-22.536865234375	49.251091003418	3	S_central
	-17.2469062805176	-49.934326171875	-5.58269929885864	19	G_oc-temp_med-Lingual			31.8772277832031	-22.6127319335938	57.6884155273438	4	G_precentral
12	-35.2780227661133	-41.365291595459	-10.7264308929443	37	S_oc-temp_med_and_Lingual			24.5547142028809	-22.6018257141113	53.4719619750977	0	S_central
	-28.1075553894043	-49.0466842651367	-5.17844200134277	37	S_oc-temp_med_and_Lingual			37.0813102722168	-19.8673820495605	59.5593566894531	4	G_precentral
	-32.3405990600586	-54.1517333984375	-9.55401515960693	37	S_oc-temp_med_and_Lingual			34.0038795471191	-23.2336864471436	53.5660018920898	4	G_precentral
	-29.1954231262207	-42.7786903381348	-18.2693977355957	37	G_oc-temp_lat-fusifor			30.4407958984375	-25.3591117858887	47.7876968383789	4	S_central
	-36.8452377319336	-31.8956966400146	-18.2246360778809	37	S_oc-temp_med_and_Lingual			23.9651412963867	-27.1414680480957	50.2951278686523	0	S_central
	-20.0631465911865	-41.2903823852539	-10.0448684692383	30	S_oc-temp_med_and_Lingual			31.9749393463135	-28.6879615783691	49.1929244995117	3	S_central
	-24.0764827728271	-37.1752052307129	-14.7995853424072	30	G_oc-temp_med-Parahip			27.6146087646484	-27.8289642333984	49.1121673583984	3	S_central
	-26.2607936859131	-30.5797080993652	-20.5377902984619	30	G_oc-temp_med-Parahip			26.9452571868896	-29.6055965423584	55.3099060058594	3	S_central
	-28.2824459075928	-23.4751930236816	-26.9596004486084	30	G_oc-temp_med-Parahip			30.9766235351562	-30.1063804626465	64.1894607543945	4	G_postcentral
	-28.0510349273682	-56.4468383789062	-6.89639568328857	19	S_oc-temp_med_and_Lingual			35.944206237793	-30.4482574462891	64.7569046020508	4	G_postcentral
	-23.7219905853271	-53.8178176879883	-5.40367555618286	19	S_oc-temp_med_and_Lingual			37.1905555725098	-27.0923271179199	51.3781356811523	3	S_central
	-26.732006072998	-55.986743927002	-5.07332372665405	19	S_oc-temp_med_and_Lingual			37.2024765014648	-29.3752746582031	57.7527275085449	3	S_central
	-31.8452396392822	-51.4056625366211	-6.39746713638306	37	S_oc-temp_med_and_Lingual		12	37.2513275146484	-12.7123231887817	1.76202130317688	48	S_circular_insula_inf
	-32.3966331481934	-45.1744956970215	-6.92741870880127	37	S_oc-temp_med_and_Lingual			47.3148384094238	-18.5582160949707	1.70702290534973	48	G_temp_sup-G_T_transv
	-34.5956230163574	-47.684684753418	-10.0501279830933	37	S_oc-temp_med_and_Lingual			38.1863021850586	-13.7200927734375	8.88566398620605	48	G_Ins_lg_and_S_cent_ins
	-29.7649478912354	-56.498291015625	-12.6571865081787	37	S_oc-temp_med_and_Lingual			38.6300621032715	-22.9666404724121	-2.90694165229797	20	S_circular_insula_inf
	-30.9197177886963	-49.1206245422363	-13.8669033050537	37	S_oc-temp_med_and_Lingual			34.2155609130859	-24.33176612854	5.01994180679321	48	Lat_Fis-post
	-35.2550582885742	-43.1544418334961	-15.076512336731	37	S_oc-temp_med_and_Lingual			42.4321975708008	-23.2681846618652	7.54232788085938	48	G_temp_sup-G_T_transv
	-30.5125980377197	-37.1431922912598	-22.961181640625	37	G_oc-temp_lat-fusifor			37.9209365844727	-4.1467432975769	-0.114281080663204	48	G_Ins_lg_and_S_cent_ins
	-36.6834564208984	-36.7822875976562	-14.8873691558838	37	S_oc-temp_med_and_Lingual			39.6780662536621	-16.7000217437744	-9.18391418457031	20	S_circular_insula_inf
	-34.7334213256836	-38.0344429016113	-19.7523899078369	37	S_oc-temp_med_and_Lingual			49.8935661315918	-12.8910884857178	-5.87439727783203	48	S_circular_insula_inf
	-34.9623756408691	-32.011302947998	-23.4825553894043	20	S_oc-temp_med_and_Lingual			34.476146697998	-18.3429374694824	7.70586395263672	48	Lat_Fis-post
	-24.4660701751709	-45.5979995727539	-6.56352472305298	37	S_oc-temp_med_and_Lingual			34.7073402404785	-19.3042392730713	11.0029430389404	48	Lat_Fis-post
	-18.6850566864014	-32.1267929077148	-14.7080478668213	30	G_oc-temp_med-Parahip			38.8925018310547	-13.1376724243164	5.53327465057373	0	G_Ins_lg_and_S_cent_ins
	-22.2472248077393	-39.309326171875	-12.0467929840088	30	S_oc-temp_med_and_Lingual			35.9726257324219	-18.7937107086182	-1.01689600944519	48	S_circular_insula_inf
	-27.879093170166	-42.4225997924805	-8.59177494049072	37	S_oc-temp_med_and_Lingual			35.1099128723145	-18.5679492950439	3.27007675170898	48	S_circular_insula_inf
	-30.574161529541	-39.3138656616211	-11.5833358764648	37	S_oc-temp_med_and_Lingual			36.4410171508789	-24.1409034729004	0.971686482429504	48	S_circular_insula_inf
	-25.2536525726318	-34.0800704956055	-17.4886131286621	30	G_oc-temp_med-Parahip			43.7280120849609	-22.640552520752	-1.44755041599274	48	S_circular_insula_inf
	-31.840087890625	-35.0121192932129	-15.0302629470825	37	S_oc-temp_med_and_Lingual			41.0021324157715	-25.2861175537109	1.61635434627533	48	S_circular_insula_inf
	-19.680850982666	-30.2735748291016	-17.210693359375	30	G_oc-temp_med-Parahip			32.4982223510742	-24.395975112915	9.24568748474121	48	Lat_Fis-post
	-20.7789421081543	-28.4829769134521	-20.1590995788574	30	G_oc-temp_med-Parahip			38.2172088623047	-26.6703281402588	5.4257664680481	48	Lat_Fis-post
	-21.9375190734863	-26.2051963806152	-23.189920425415	30	G_oc-temp_med-Parahip			44.6051406860352	-20.807674407959	4.61417293548584	48	G_temp_sup-G_T_transv
	-31.9916687011719	-30.4442176818848	-18.0329990386963	20	S_oc-temp_med_and_Lingual			37.833381652832	-8.90020751953125	0.55402535200119	48	G_Ins_lg_and_S_cent_ins
	-22.761417388916	-23.0394058227539	-26.2277774810791	30	G_oc-temp_med-Parahip			51.9040031433105	-10.8830547332764	0.487843364477158	48	G_temp_sup-Lateral
	-27.246374130249	-27.2953453063965	-23.9921016693115	30	G_oc-temp_med-Parahip			44.4398880004883	-19.7883071899414	-4.96825265884399	48	S_circular_insula_inf
	-32.2182998657227	-25.9639472961426	-21.4849662780762	20	S_oc-temp_med_and_Lingual			49.2741584777832	-16.5175018310547	-2.29128241539001	48	S_circular_insula_inf
13	-53.556568145752	-23.088565826416	0.241374775767326	21	S_temporal_transverse			36.2014007568359	-15.90696144104	-4.15526962280273	48	S_circular_insula_inf
	-41.7254104614258	-30.1466674804688	6.36078643798828	48	S_temporal_transverse			39.2165489196777	-20.0051593780518	-6.19872379302979	20	S_circular_insula_inf
	-49.2346076965332	-22.1521034240723	6.52947616577148	48	G_temp_sup-G_T_transv			44.895191192627	-16.531888961792	-8.31093215942383	48	S_circular_insula_inf
	-64.3205642700195	-19.7691307067871	-0.0815530046820641	22	G_temp_sup-Lateral			58.3866500854492	0.868420124053955	-5.23917675018311	38	G_temp_sup-Lateral
	-59.9018363952637	-15.1234741210938	1.74921035766602	22	G_temp_sup-Lateral			53.4026107788086	-7.29153823852539	-3.26777315139771	48	G_temp_sup-Lateral
	-49.1645736694336	-31.8473606109619	4.82293319702148	22	Lat_Fis-post			35.950496673584	-11.7771625518799	-4.62292146682739	48	S_circular_insula_inf
	-61.603588104248	-33.4343490600586	9.20598602294922	22	G_temp_sup-Plan_tempo		13	23.4549446105957	20.2178916931152	-19.518611907959	11	G_orbital
	-63.8135070800781	-26.4161796569824	5.63465595245361	22	G_temp_sup-Lateral			32.5690727233887	34.9846267700195	-6.98662281036377	47	S_orbital-H_Shaped
	-46.379711151123	-26.3596458435059	1.91456437110901	48	S_temporal_transverse			19.5725574493408	52.2352981567383	-13.9881086349487	11	S_orbital-H_Shaped
	-50.4426460266113	-21.6735591888428	2.25489640235901	48	S_temporal_transverse			23.6247444152832	38.5411758422852	-13.0798282623291	11	S_orbital-H_Shaped
	-45.8967475891113	-26.2934112548828	6.50149822235107	48	G_temp_sup-G_T_transv			30.8150691986084	46.4809646606445	-11.5791912078857	11	S_orbital-H_Shaped
	-42.9005813598633	-24.8339042663574	8.90059852600098	48	G_temp_sup-G_T_transv			19.9754943847656	29.6921234130859	-20.0093002319336	11	S_orbital-H_Shaped
	-60.9546737670898	-20.7500705718994	1.07752311229706	22	G_temp_sup-Lateral			27.3385066986084	28.3190269470215	-13.2461061477661	47	S_orbital-H_Shaped
	-62.4879264831543	-16.759313583374	0.874626934528351	22	G_temp_sup-Lateral			41.7262229919434	42.6193771362305	-13.3889923095703	47	G_orbital
	-57.5855026245117	-18.7766304016113	0.880102813243866	22	G_temp_sup-Lateral			45.1374855041504	28.5196590423584	-13.5820331573486	38	G_orbital
	-61.0330390930176	-10.9884443283081	0.646742165088654	22	G_temp_sup-Lateral			16.4646492004395	47.3220291137695	-16.14577293396	11	S_orbital-H_Shaped
	-51.1751708984375	-17.6043262481689	5.47135400772095	48	G_temp_sup-G_T_transv			13.5368633270264	53.5404243469238	-17.7516117095947	11	G_orbital
	-54.1925048828125	-17.7026882171631	3.01561117172241	22	G_temp_sup-G_T_transv			23.8628559112549	56.4766006469727	-13.0531940460205	11	G_and_S_frontomargin
	-56.4916191101074	-14.2737531661987	3.26055669784546	22	G_temp_sup-G_T_transv			25.0884952545166	48.7738342285156	-11.4905567169189	11	S_orbital-H_Shaped
	-57.811107635498	-8.6069278717041	0.560265183448792	48	G_temp_sup-Lateral			29.7901668548584	53.6771240234375	-11.1705331802368	11	G_and_S_frontomargin
	-39.2415084838867	-33.8430709838867	7.1489052772522	41	Lat_Fis-post			19.2319259643555	40.6951637268066	-16.1190090179443	11	S_orbital-H_Shaped
	-48.4106941223145	-35.5755310058594	8.38646030426025	22	Lat_Fis-post			20.7118797302246	44.6595687866211	-11.9619989395142	11	S_orbital-H_Shaped
	-43.4034614562988	-35.247730255127	6.39979553222656	41	Lat_Fis-post			26.2228088378906	42.1153755187988	-10.4857273101807	11	S_orbital-H_Shaped
	-44.3556022644043	-31.2549800872803	2.81556034088135	21	S_temporal_transverse			27.1558952331543	36.8358993530273	-9.16393184661865	11	S_orbital-H_Shaped
	-50.8925247192383	-27.7134742736816	1.87203025817871	22	S_temporal_transverse			31.0687618255615	40.2470245361328	-10.6858940124512	47	S_orbital-H_Shaped
	-54.7946281433105	-36.2652053833008	9.9201602935791	42	G_temp_sup-Plan_tempo			14.4684982299805	31.7429695129395	-26.1152954101562	11	G_orbital
	-65.1566314697266	-33.109748840332	7.58578872680664	22	G_temp_sup-Lateral			17.2117691040039	35.8652229309082	-21.1276264190674	11	S_orbital-H_Shaped
	-56.5120468139648	-28.7703094482422	5.19995403289795	22	G_temp_sup-Plan_tempo			19.7964382171631	24.0235328674316	-16.5401134490967	11	S_orbital-H_Shaped
	-58.6425704956055	-25.0529022216797	2.78105211257935	22	G_temp_sup-Lateral			23.7451095581055	33.1708755493164	-10.159818649292	11	S_orbital-H_Shaped
	-55.468677520752	-32.5244522094727	7.45081090927124	22	G_temp_sup-Plan_tempo			29.9511604309082	31.2310428619385	-9.71545791625977	47	S_orbital-H_Shaped
	-63.068733215332	-29.6538734436035	7.56140804290771	21	G_temp_sup-Lateral			23.1306266784668	35.1322059631348	-17.09006690979	11	S_orbital-H_Shaped
	-64.7660369873047	-23.100305557251	2.62678790092468	21	G_temp_sup-Lateral			20.9771022796631	28.9951133728027	-12.7663164138794	11	S_orbital-H_Shaped
14	-21.1345405578613	-34.6189842224121	69.1292419433594	4	G_postcentral			24.9089851379395	24.8808097839355	-16.013204574585	47	S_orbital-H_Shaped
	-32.2349472045898	-47.2632255554199	57.8390007019043	2	G_parietal_sup			33.5158615112305	28.4626312255859	-17.4770317077637	47	G_orbital
	-28.4465999603271	-33.2482833862305	66.1425933837891	4	G_postcentral			35.7479934692383	31.1600646972656	-13.9929485321045	47	G_orbital
	-20.5191402435303	-43.7189826965332	61.669563293457	2	S_postcentral			30.4354972839355	25.0285415649414	-20.0235939025879	47	G_orbital
	-27.3815155029297	-48.5207443237305	61.6894035339355	0	G_parietal_sup			35.7920722961426	52.23681640625	-9.30937957763672	47	G_orbital
	-22.5209159851074	-40.9557151794434	55.2337417602539	0	S_postcentral			35.9164733886719	45.4520492553711	-10.1889600753784	47	G_orbital
	-28.8949241638184	-36.963695526123	52.582691192627	3	S_postcentral			37.1698226928711	38.7015113830566	-8.42317581176758	47	G_orbital
	-34.955493927002	-43.9572868347168	52.4697380065918	40	S_postcentral			43.1024017333984	35.7241249084473	-13.2257413864136	47	G_orbital
	-15.1834659576416	-38.0163879394531	73.7746429443359	3	G_and_S_paracentral			39.9510841369629	31.5305023193359	-11.6966953277588	47	G_orbital
	-24.7305450439453	-34.2977256774902	67.0222625732422	3	G_postcentral			41.5852890014648	25.9320030212402	-14.6436824798584	38	G_orbital
	-26.6374092102051	-31.1347408294678	69.4623641967773	4	G_postcentral		14	29.7261352539062	-8.69323825836182	-30.344274520874	36	Medial_wall
	-30.7340660095215	-30.6160583496094	68.1618804931641	4	G_postcentral			35.0747680664062	-19.0181617736816	-12.8525333404541	20	Medial_wall
	-32.7042503356934	-33.6206207275391	66.0988616943359	4	G_postcentral			39.0373649597168	-14.8043575286865	-21.9278774261475	20	Medial_wall
	-19.309154510498	-38.3977584838867	64.2706146240234	3	S_postcentral			35.7803153991699	-7.76731586456299	-22.5336647033691	20	Medial_wall
	-20.9443893432617	-42.4733428955078	58.0840072631836	2	S_postcentral			36.7849311828613	-23.2769222259521	-19.7709999084473	20	Medial_wall
	-21.2893772125244	-37.6550979614258	60.908519744873	3	S_postcentral			23.6802253723145	-13.6730375289917	-27.5755424499512	36	G_oc-temp_med-Parahip
	-20.2326812744141	-47.790641784668	59.1552314758301	2	G_parietal_sup			32.6798934936523	-2.81832265853882	-25.7506141662598	0	Medial_wall
	-24.8559913635254	-50.6557846069336	59.8997573852539	0	G_parietal_sup			32.2184181213379	-15.6291103363037	-13.5177440643311	20	Medial_wall
	-23.159215927124	-47.3453788757324	58.0397453308105	2	S_postcentral			33.9138565063477	-10.4281578063965	-17.7063789367676	20	Medial_wall
	-24.5022220611572	-45.8309211730957	57.6855087280273	0	S_postcentral			30.1124267578125	-6.67487049102783	-16.1522216796875	0	Medial_wall
	-29.2810459136963	-47.2329177856445	60.5469284057617	2	G_parietal_sup			38.936164855957	-17.1326789855957	-16.9219169616699	20	Medial_wall
	-26.6060485839844	-44.2416229248047	55.6700325012207	2	S_postcentral			36.9226150512695	-13.7607908248901	-17.8887233734131	20	Medial_wall
	-32.3534965515137	-51.3765869140625	62.869312286377	7	G_parietal_sup			38.1182250976562	-10.8795490264893	-22.891450881958	20	Medial_wall
	-35.6046447753906	-50.4439010620117	60.2760620117188	7	G_parietal_sup			34.9356155395508	-12.4939975738525	-26.997257232666	20	Medial_wall
	-28.7558536529541	-53.1069221496582	63.70458984375	7	G_parietal_sup			35.3635406494141	-8.47773361206055	-27.6858463287354	0	Medial_wall
	-37.4607315063477	-49.6226844787598	57.3964157104492	0	G_parietal_sup			32.7441177368164	-16.0162563323975	-25.9797630310059	20	Medial_wall
	-28.2480049133301	-35.3801956176758	58.1313400268555	3	S_postcentral			26.567798614502	-11.559962272644	-29.7548522949219	36	Medial_wall
	-32.5670013427734	-35.2992553710938	59.4164047241211	3	G_postcentral			40.4025840759277	-21.5060272216797	-16.3469352722168	20	Medial_wall
	-24.3598918914795	-35.9837875366211	58.7905082702637	3	S_postcentral			38.3508987426758	-19.1326866149902	-20.9893989562988	20	Medial_wall
	-24.9329853057861	-38.6384468078613	52.409912109375	3	S_postcentral			30.8030452728271	-19.5029792785645	-24.5746555328369	20	Medial_wall
	-28.2372436523438	-43.1576232910156	52.8761520385742	0	S_postcentral			28.486608505249	-22.1553230285645	-22.1685447692871	30	Medial_wall
	-32.3294906616211	-39.8691864013672	51.3207893371582	40	S_postcentral			22.8174877166748	-17.2038726806641	-25.1415615081787	30	G_oc-temp_med-Parahip
	-32.9924545288086	-36.9765319824219	54.2825508117676	3	S_postcentral			22.1035118103027	-9.32236194610596	-30.19580078125	36	G_oc-temp_med-Parahip
	-30.7462406158447	-41.5385589599609	51.6744766235352	40	S_postcentral			24.2675170898438	-6.30069637298584	-32.0700149536133	36	G_oc-temp_med-Parahip
	-34.4638023376465	-45.3041763305664	55.4591903686523	40	G_parietal_sup			34.5233764648438	-5.38426113128662	-24.6484489440918	0	Medial_wall
	-37.9168930053711	-47.8113822937012	53.2076644897461	40	G_parietal_sup			31.6000518798828	-5.00320100784302	-29.3038291931152	0	Medial_wall
	-17.2854061126709	-35.4025192260742	71.1544189453125	0	G_and_S_paracentral			26.7829246520996	-0.508055567741394	-28.735767364502	36	Medial_wall
	-14.3567600250244	-40.9146385192871	74.9272003173828	3	G_and_S_paracentral			25.1674537658691	-2.77629899978638	-31.318431854248	36	Medial_wall
	-18.7039241790771	-40.8434219360352	67.6782073974609	2	G_parietal_sup		15	34.4023818969727	-13.8198223114014	15.2688875198364	48	Lat_Fis-post
	-18.4098625183105	-43.2175559997559	71.6443481445312	1	G_and_S_paracentral			45.3223762512207	7.95463848114014	5.92571115493774	48	G_front_inf-Opercular
	-19.712215423584	-45.8220825195312	65.2235260009766	2	G_parietal_sup			32.9859962463379	14.19016456604	12.5425472259521	48	S_circular_insula_sup
15	-29.8444156646729	22.7792129516602	-20.5192527770996	38	G_orbital			37.3689918518066	-12.1710605621338	20.5627956390381	48	Lat_Fis-post
	-23.0270118713379	42.6058578491211	-11.2143716812134	11	S_orbital-H_Shaped			46.7572441101074	-3.14908456802368	13.5800046920776	48	S_circular_insula_sup
	-34.4720153808594	37.7580528259277	-8.7837495803833	47	S_orbital-H_Shaped			40.3824729919434	-0.959437727928162	17.1724052429199	48	S_circular_insula_sup
	-37.9986801147461	26.9673767089844	-15.9222822189331	38	G_orbital			39.249641418457	11.0576915740967	11.1437292098999	48	S_circular_insula_sup
	-24.2094249725342	32.0409660339355	-10.0744686126709	11	S_orbital-H_Shaped			34.9154434204102	-0.22453710436821	14.6985883712769	48	S_circular_insula_sup
	-19.3463897705078	24.2205924987793	-17.067455291748	11	S_orbital-H_Shaped			34.9561767578125	0.024463128298521	8.57359313964844	48	S_circular_insula_sup
	-17.0005302429199	35.4176216125488	-20.6917552947998	11	G_orbital			34.9371871948242	-12.7719354629517	18.5576877593994	48	Lat_Fis-post
	-40.2093734741211	35.3255577087402	-12.8338565826416	47	G_orbital			36.0003051757812	-14.2363986968994	11.9501419067383	48	Lat_Fis-post
	-38.8310470581055	40.8500175476074	-12.557710647583	47	G_orbital			50.0220603942871	2.13968110084534	6.71625518798828	48	G_front_inf-Opercular
	-32.5466384887695	42.9569778442383	-11.3815612792969	47	S_orbital-H_Shaped			49.0994338989258	7.18304681777954	2.17626428604126	48	G_front_inf-Opercular
	-28.3608360290527	39.693977355957	-9.95764255523682	11	S_orbital-H_Shaped			46.2682342529297	2.65879893302917	10.108811378479	48	S_circular_insula_sup
	-28.2114772796631	45.7091064453125	-11.2292804718018	11	S_orbital-H_Shaped			41.5476989746094	-7.96087741851807	16.2801399230957	48	S_circular_insula_sup
	-42.16064453125	25.0333881378174	-14.3329219818115	38	G_orbital			42.7640609741211	3.38051104545593	11.9265394210815	48	S_circular_insula_sup
	-42.5096702575684	29.0833854675293	-14.4846439361572	38	G_orbital			43.8637084960938	-1.7647762298584	15.988018989563	48	S_circular_insula_sup
	-33.971019744873	26.6019077301025	-18.640604019165	38	G_orbital			39.0152931213379	-7.30563974380493	17.5615749359131	48	S_circular_insula_sup
	-29.1988162994385	34.8816337585449	-7.84323406219482	47	S_orbital-H_Shaped			36.2877883911133	-7.02383518218994	16.9977836608887	48	S_circular_insula_sup
	-23.5366649627686	37.3148040771484	-10.8384246826172	11	S_orbital-H_Shaped			42.1736640930176	9.31503772735596	8.71994972229004	48	S_circular_insula_sup
	-36.1710891723633	31.5835227966309	-10.9062156677246	47	S_orbital-H_Shaped			36.1640586853027	12.8214673995972	12.7117938995361	48	S_circular_insula_sup
	-31.1308479309082	31.2339668273926	-13.2604570388794	47	S_orbital-H_Shaped			37.106517791748	-0.387301355600357	16.7292995452881	48	S_circular_insula_sup
	-27.3259010314941	28.4017219543457	-15.0909147262573	47	S_orbital-H_Shaped			34.5888252258301	-7.2861795425415	14.5042934417725	48	S_circular_insula_sup
	-19.9556102752686	34.294734954834	-14.5941333770752	11	S_orbital-H_Shaped			39.4800186157227	4.53969287872314	12.9415616989136	48	S_circular_insula_sup
	-21.5358619689941	39.1657791137695	-16.7062587738037	11	S_orbital-H_Shaped			36.5724868774414	5.83582544326782	13.6996030807495	48	S_circular_insula_sup
	-24.5860824584961	23.5880012512207	-16.2159061431885	47	S_orbital-H_Shaped			33.9630508422852	6.60736179351807	12.9413194656372	48	S_circular_insula_sup
	-21.0994453430176	28.1952266693115	-13.0811252593994	11	S_orbital-H_Shaped			34.8540267944336	-7.26315784454346	11.4142150878906	48	S_circular_insula_sup
	-19.3693313598633	29.9923286437988	-19.0369873046875	11	S_orbital-H_Shaped			32.7218399047852	7.46124362945557	10.7266359329224	48	S_circular_insula_sup
	-27.8410606384277	55.0628967285156	-11.6010713577271	11	G_and_S_frontomargin			34.1884613037109	0.0107830287888646	11.8414039611816	48	S_circular_insula_sup
	-22.1675395965576	49.9840927124023	-11.6081581115723	11	S_orbital-H_Shaped			35.6971054077148	-7.08029460906982	8.4107084274292	48	G_Ins_lg_and_S_cent_ins
	-17.4343338012695	45.331657409668	-14.7125883102417	11	S_orbital-H_Shaped			36.5619888305664	-7.33680582046509	5.07859706878662	48	G_Ins_lg_and_S_cent_ins
	-26.7875709533691	18.3161811828613	-22.9202613830566	38	G_orbital			33.726432800293	5.66062879562378	6.81484079360962	48	S_circular_insula_sup
	-22.3013000488281	18.9133110046387	-18.7080135345459	11	G_orbital			36.0981712341309	2.41711449623108	2.69228339195251	48	S_circular_insula_sup
16	-53.4720687866211	-22.4868392944336	-4.51715564727783	21	S_temporal_sup			38.0750465393066	-2.12256455421448	4.71645927429199	48	S_circular_insula_sup
	-62.5306701660156	-33.9422950744629	4.64712190628052	21	G_temp_sup-Lateral		16	34.4507637023926	-72.5979614257812	28.7975273132324	19	S_oc_sup_and_transversal
	-53.6193618774414	-39.2177810668945	-7.17697143554688	21	S_temporal_sup			13.1922912597656	-73.1864395141602	50.2578811645508	7	G_parietal_sup
	-58.0943603515625	-14.4036998748779	-5.38001823425293	22	G_temp_sup-Lateral			25.4515037536621	-61.6244125366211	47.6048545837402	7	S_intrapariet_and_P_trans
	-59.1546859741211	-28.7625160217285	-0.981813788414001	21	G_temp_sup-Lateral			23.9421634674072	-79.2959747314453	28.8174800872803	19	S_oc_sup_and_transversal
	-49.3315238952637	-36.0982933044434	-0.401051938533783	21	S_temporal_sup			29.680700302124	-61.8640251159668	45.3125305175781	7	S_intrapariet_and_P_trans
	-46.7032165527344	-30.7766151428223	-7.10383081436157	21	S_temporal_sup			34.7674865722656	-67.9969940185547	39.2164878845215	7	S_intrapariet_and_P_trans
	-49.3059272766113	-21.2614555358887	-13.0421237945557	20	S_temporal_sup			29.8638916015625	-62.0597763061523	34.5917587280273	19	S_intrapariet_and_P_trans
	-55.0875129699707	-28.3909301757812	-12.3611660003662	20	S_temporal_sup			21.6115951538086	-71.8097534179688	41.0660285949707	7	G_occipital_sup
	-60.5536613464355	-21.2207164764404	-2.69258975982666	21	G_temp_sup-Lateral			20.0118923187256	-66.789680480957	50.182544708252	7	G_parietal_sup
	-55.678882598877	-18.4237689971924	-4.28337955474854	22	S_temporal_sup			22.4681358337402	-63.0804061889648	35.0177993774414	7	S_intrapariet_and_P_trans
	-61.9346694946289	-17.3231239318848	-2.09435391426086	22	G_temp_sup-Lateral			29.0508575439453	-68.2328033447266	22.16725730896	19	S_oc_sup_and_transversal
	-62.3991012573242	-13.3249998092651	-1.03951561450958	22	G_temp_sup-Lateral			14.925012588501	-74.0016632080078	46.225830078125	7	G_parietal_sup
	-65.6491775512695	-30.0438423156738	4.88932085037231	21	G_temp_sup-Lateral			27.8171501159668	-60.9274101257324	45.7801895141602	7	S_intrapariet_and_P_trans
	-61.6716804504395	-31.4830322265625	1.35391497612	21	G_temp_sup-Lateral			29.3398380279541	-62.5746879577637	40.3587074279785	7	S_intrapariet_and_P_trans
	-65.3477935791016	-27.1689643859863	1.79025208950043	21	G_temp_sup-Lateral			26.4836120605469	-60.707202911377	40.7872085571289	7	S_intrapariet_and_P_trans
	-63.3931159973145	-23.8386497497559	-1.35819697380066	0	G_temp_sup-Lateral			32.2909049987793	-64.3118743896484	40.9739685058594	7	S_intrapariet_and_P_trans
	-56.010368347168	-25.8901271820068	-2.95605421066284	21	S_temporal_sup			32.6185493469238	-65.4189300537109	36.6847038269043	7	S_intrapariet_and_P_trans
	-58.5561103820801	-42.1882095336914	-5.16470336914062	21	S_temporal_sup			33.7880897521973	-70.7086791992188	34.6186790466309	19	S_intrapariet_and_P_trans
	-53.5019111633301	-41.907169342041	-3.7834644317627	21	S_temporal_sup			33.1373176574707	-66.5342254638672	30.813720703125	19	S_intrapariet_and_P_trans
	-55.768383026123	-34.7362480163574	1.48774027824402	21	S_temporal_sup			16.7200202941895	-71.8759765625	45.8874588012695	7	G_parietal_sup
	-49.161003112793	-40.7365951538086	-1.26353764533997	21	S_temporal_sup			20.2258358001709	-74.1501617431641	44.2739753723145	7	G_occipital_sup
	-48.5825538635254	-38.686695098877	-4.46874713897705	21	S_temporal_sup			25.2515258789062	-75.0380706787109	35.2326545715332	19	G_occipital_sup
	-53.4322128295898	-32.5345077514648	-0.915609657764435	21	S_temporal_sup			16.7247714996338	-70.6441497802734	51.1732482910156	7	G_parietal_sup
	-48.9902038574219	-35.4977188110352	-7.93908548355103	21	S_temporal_sup			22.8327980041504	-63.868408203125	49.1446647644043	7	S_intrapariet_and_P_trans
	-46.9433135986328	-34.0492782592773	-3.39905881881714	21	S_temporal_sup			21.6877021789551	-67.9111022949219	37.635913848877	7	S_intrapariet_and_P_trans
	-50.376148223877	-29.6179294586182	-2.96911954879761	21	S_temporal_sup			25.958423614502	-69.5064926147461	31.1115608215332	19	S_oc_sup_and_transversal
	-48.4683456420898	-26.2325439453125	-5.54834175109863	0	S_temporal_sup			18.9599456787109	-67.9117584228516	44.9177169799805	7	G_parietal_sup
	-49.4020156860352	-21.4940185546875	-8.19050121307373	0	S_temporal_sup			20.1057510375977	-63.9045639038086	43.129997253418	7	S_intrapariet_and_P_trans
	-51.0597152709961	-17.5740756988525	-9.05318164825439	20	S_temporal_sup			22.6392250061035	-60.7887954711914	41.4497909545898	7	S_intrapariet_and_P_trans
	-53.5873489379883	-20.8855590820312	-15.7845487594604	20	S_temporal_sup			26.8951206207275	-64.4061126708984	28.2148189544678	19	S_oc_sup_and_transversal
	-47.5056648254395	-25.759105682373	-10.0756425857544	20	S_temporal_sup			25.9124851226807	-72.7547836303711	25.0370178222656	19	S_oc_sup_and_transversal
	-54.0634651184082	-34.0863723754883	-10.5689430236816	20	S_temporal_sup			25.7628593444824	-60.2125015258789	33.7629280090332	19	S_intrapariet_and_P_trans
	-49.5957565307617	-30.009220123291	-10.8873109817505	20	S_temporal_sup			30.4217071533203	-63.1171569824219	27.671594619751	19	S_intrapariet_and_P_trans
	-51.345947265625	-25.3026237487793	-13.4203948974609	20	S_temporal_sup			33.0551567077637	-68.9003753662109	23.7721939086914	19	S_oc_sup_and_transversal
	-57.4907112121582	-23.6035594940186	-14.7270336151123	20	S_temporal_sup			34.4021415710449	-72.9368515014648	39.4943542480469	7	G_pariet_inf-Angular
	-57.9478073120117	-38.6358413696289	-9.54889106750488	20	S_temporal_sup			34.3993988037109	-75.8529357910156	34.5360946655273	19	G_occipital_middle
	-62.2461547851562	-26.6048889160156	-12.9789762496948	20	G_temporal_middle		17	27.7319030761719	58.24365234375	-9.78934764862061	11	G_and_S_frontomargin
	-63.7616882324219	-21.5208683013916	-14.6878604888916	21	G_temporal_middle			35.3890953063965	50.7868537902832	7.38086223602295	10	G_front_middle
	-59.2653121948242	-32.6260185241699	-12.6455821990967	20	G_temporal_middle			20.6450977325439	56.6649856567383	-2.7619776725769	11	G_and_S_frontomargin
17	-35.0742225646973	-24.9450187683105	-10.8157176971436	20	Medial_wall			31.2076530456543	49.5001525878906	-2.15087175369263	47	G_and_S_frontomargin
	-22.0529270172119	-22.1471748352051	-22.1583957672119	30	G_oc-temp_med-Parahip			24.3307762145996	51.0258102416992	5.34915065765381	11	S_front_middle
	-34.156665802002	-13.0649108886719	-25.6914730072021	20	Medial_wall			20.5416660308838	59.324836730957	-11.6744947433472	11	G_and_S_frontomargin
	-35.8692016601562	-26.8487586975098	-17.89137840271	20	Medial_wall			16.1194515228271	62.3136100769043	-4.16908407211304	11	G_and_S_transv_frontopol
	-22.1277484893799	-16.340856552124	-12.155969619751	0	Medial_wall			15.9051761627197	57.3868827819824	-7.27307653427124	11	G_and_S_frontomargin
	-33.0791130065918	-2.4115891456604	-21.8171501159668	36	Medial_wall			22.9127082824707	54.2374572753906	-7.36837100982666	11	G_and_S_frontomargin
	-28.5226631164551	-11.6788768768311	-13.6036558151245	20	Medial_wall			22.0802822113037	54.0871696472168	1.15782511234283	11	S_front_middle
	-38.8266334533691	-19.1977424621582	-17.9424095153809	20	Medial_wall			24.03835105896	58.0400085449219	5.29727840423584	10	G_and_S_transv_frontopol
	-31.3286399841309	-7.16865825653076	-19.1402111053467	20	Medial_wall			29.311710357666	53.3827133178711	-6.8712272644043	11	G_and_S_frontomargin
	-27.2507209777832	-4.04999446868896	-30.1937828063965	36	Medial_wall			23.9715766906738	50.1885719299316	-3.64141154289246	11	G_and_S_frontomargin
	-28.1251068115234	-18.9073104858398	-25.8307094573975	30	Medial_wall			26.6563510894775	48.8789939880371	1.34954488277435	11	S_front_middle
	-21.5294494628906	-7.86957788467407	-30.9195404052734	36	G_oc-temp_med-Parahip			32.6021003723145	50.8715438842773	3.14309501647949	10	S_front_middle
	-26.4703826904297	-23.1162986755371	-11.4745807647705	20	Medial_wall			29.6965084075928	47.4713020324707	5.20444440841675	47	S_front_middle
	-39.5803909301758	-26.8439521789551	-14.1958160400391	20	Medial_wall			24.3838691711426	54.6293144226074	9.59364128112793	10	S_front_middle
	-28.8536891937256	-25.0861587524414	-20.9585590362549	30	Medial_wall			26.0270442962646	49.006950378418	9.46140003204346	10	S_front_middle
	-28.7508239746094	-20.8142127990723	-11.6215019226074	20	Medial_wall			31.416467666626	48.9445266723633	10.0153226852417	10	S_front_middle
	-28.6825828552246	1.28357028961182	-27.7303466796875	36	G_temp_sup-Plan_polar			36.2453422546387	51.0898094177246	11.6636381149292	10	G_front_middle
	-32.8273887634277	-18.5627899169922	-13.3530445098877	20	Medial_wall			36.5006942749023	53.3262519836426	0.712787985801697	46	G_front_middle
	-37.7747917175293	-22.1742095947266	-13.9891204833984	20	Medial_wall			39.2483596801758	52.2865600585938	4.83337640762329	46	G_front_middle
	-25.8505744934082	-14.0708265304565	-11.9801511764526	20	Medial_wall			34.1512603759766	56.402172088623	-8.66256999969482	47	G_and_S_frontomargin
	-35.2558746337891	-15.8303680419922	-16.4137115478516	20	Medial_wall			35.0975151062012	52.360954284668	-5.21189546585083	47	G_and_S_frontomargin
	-36.1646347045898	-12.5626859664917	-20.025447845459	20	Medial_wall		18	37.5786514282227	6.29195117950439	23.6814575195312	48	S_precentral-inf-part
	-36.8491363525391	-16.2299709320068	-21.9864368438721	20	Medial_wall			44.6711311340332	24.0661907196045	28.8014621734619	48	G_front_middle
	-30.62353515625	-9.33486461639404	-16.3412170410156	20	Medial_wall			38.7121849060059	16.006763458252	38.8000679016113	44	G_front_middle
	-35.442024230957	-9.25308609008789	-23.716121673584	0	Medial_wall			51.2586059570312	-0.485703140497208	37.3505897521973	6	S_precentral-inf-part
	-32.9579277038574	-6.20896148681641	-26.2511386871338	0	Medial_wall			39.9866180419922	19.2900829315186	32.0247764587402	44	S_front_inf
	-30.6534271240234	-9.24982643127441	-28.8845462799072	36	Medial_wall			35.4957313537598	17.5099601745605	24.605541229248	48	S_front_inf
	-32.2408256530762	-4.89704656600952	-20.0537071228027	20	Medial_wall			32.7925834655762	10.7903127670288	31.1967468261719	44	S_front_inf
	-30.2326717376709	-2.94283151626587	-26.648365020752	0	Medial_wall			44.7796897888184	2.74284338951111	43.9162216186523	6	G_precentral
	-25.4795112609863	0.504187226295471	-30.6256046295166	35	Pole_temporal			38.9305191040039	9.56851768493652	46.5784606933594	9	G_front_middle
	-38.1275100708008	-23.3628425598145	-18.3437633514404	20	Medial_wall			37.5989799499512	3.87986302375793	37.6037635803223	6	S_precentral-inf-part
	-31.3408241271973	-16.2498416900635	-25.9216861724854	20	Medial_wall			42.3770637512207	1.94650685787201	30.4723110198975	44	S_precentral-inf-part
	-34.7435493469238	-19.8778190612793	-22.1653900146484	20	Medial_wall			49.6274261474609	4.74803352355957	25.5267810821533	6	S_precentral-inf-part
	-32.0472640991211	-22.8858642578125	-21.8457927703857	20	Medial_wall			42.1310768127441	23.6890487670898	20.4258613586426	48	S_front_inf
	-24.8381481170654	-20.4608573913574	-24.0831985473633	30	Medial_wall			37.5387115478516	18.5467395782471	35.5556983947754	44	S_front_inf
	-24.4658050537109	-6.17651271820068	-31.539098739624	36	Medial_wall			43.4686050415039	20.8980884552002	30.5174560546875	48	G_front_middle
	-27.1396484375	-11.8284921646118	-29.77805519104	36	Medial_wall			34.8912239074707	16.4465560913086	31.7499580383301	44	S_front_inf
	-24.0385055541992	-0.855125308036804	-33.6748733520508	35	Pole_temporal			35.5155296325684	13.6118955612183	35.044361114502	44	S_front_inf
	-21.1671962738037	-15.2902727127075	-26.7032108306885	36	G_oc-temp_med-Parahip			39.4605407714844	21.5732555389404	26.9989261627197	48	S_front_inf
	-23.4867305755615	-13.4554195404053	-28.6989707946777	36	G_oc-temp_med-Parahip			37.296012878418	18.4496955871582	28.2082462310791	48	S_front_inf
18	-37.586742401123	24.3365802764893	24.5615921020508	48	S_front_inf			33.0760345458984	13.9087142944336	27.471170425415	48	S_front_inf
	-40.613208770752	3.49091839790344	47.6950569152832	6	G_front_middle			34.9642868041992	11.6239948272705	24.016429901123	48	S_front_inf
	-36.4899101257324	0.80284184217453	30.9823970794678	6	S_precentral-inf-part			33.2210311889648	7.64825820922852	26.9825649261475	48	S_precentral-inf-part
	-49.7809257507324	-0.147485256195068	44.517749786377	6	G_precentral			47.9641876220703	0.323123395442963	40.9022521972656	6	G_precentral
	-49.7929458618164	2.58816170692444	28.9397430419922	6	S_precentral-inf-part			40.5782928466797	5.57365322113037	50.726146697998	6	G_front_middle
	-47.6384239196777	-2.1538188457489	35.2789497375488	6	S_precentral-inf-part			39.6151924133301	12.7791919708252	42.9860572814941	44	G_front_middle
	-38.2410926818848	3.47236776351929	23.6334495544434	48	S_precentral-inf-part			40.5887985229492	2.19874548912048	40.3495712280273	6	S_precentral-inf-part
	-37.1523284912109	14.875262260437	22.5228500366211	48	S_front_inf			43.1281967163086	-0.566581130027771	36.4350280761719	6	S_precentral-inf-part
	-33.8290672302246	13.1925716400146	28.3466854095459	48	S_front_inf			39.9682998657227	4.88756084442139	45.1596603393555	6	G_front_middle
	-37.4641647338867	4.85147762298584	38.8153686523438	6	S_precentral-inf-part			37.6914176940918	7.18635416030884	42.1238708496094	6	S_precentral-inf-part
	-38.6464538574219	13.7291669845581	35.7781028747559	44	S_front_inf			37.0151023864746	10.0320720672607	38.5883674621582	44	S_precentral-inf-part
	-44.8956184387207	23.2916851043701	32.3351287841797	48	G_front_middle			39.1752395629883	1.37672448158264	33.86083984375	6	S_precentral-inf-part
	-43.0930099487305	21.159351348877	19.1492671966553	48	S_front_inf			46.6310157775879	0.38355416059494	32.8747482299805	6	S_precentral-inf-part
	-53.8699645996094	-3.65637540817261	42.9020156860352	6	G_precentral			34.8727722167969	6.95474767684937	35.0210494995117	44	S_precentral-inf-part
	-52.3257064819336	-5.60417366027832	46.3722152709961	6	G_precentral			35.0733108520508	3.81201863288879	30.9500732421875	44	S_precentral-inf-part
	-49.2447509765625	-0.897489249706268	47.1045227050781	6	G_precentral			38.6946830749512	3.27262949943542	26.7380104064941	48	S_precentral-inf-part
	-44.593318939209	2.89218759536743	44.7415237426758	6	G_precentral			49.1115188598633	3.50379490852356	31.1910400390625	44	S_precentral-inf-part
	-44.939826965332	1.34738516807556	47.4236221313477	6	G_precentral			53.5983772277832	0.973444640636444	33.8215713500977	6	S_precentral-inf-part
	-53.9489517211914	-0.282449781894684	35.2575531005859	6	G_precentral			42.8183364868164	3.94937086105347	23.8976211547852	44	S_precentral-inf-part
	-53.9537124633789	-2.13913798332214	38.6387710571289	0	G_precentral			44.5456771850586	4.3291335105896	27.9555931091309	44	S_precentral-inf-part
	-55.3955764770508	2.95767498016357	32.8550491333008	6	G_precentral			51.4988784790039	6.99070644378662	29.8498725891113	44	G_precentral
	-48.9856491088867	-0.186431273818016	31.4890327453613	6	S_precentral-inf-part			56.12255859375	6.94403696060181	25.8065910339355	6	G_precentral
	-43.0179405212402	-0.5340895652771	29.0562992095947	6	S_precentral-inf-part			37.4909439086914	15.9759063720703	21.7475452423096	48	S_front_inf
	-41.9161071777344	-1.88043653964996	32.4273262023926	6	S_precentral-inf-part			39.1455345153809	10.5232601165771	21.9088096618652	48	S_precentral-inf-part
	-43.6233329772949	2.37115836143494	26.2071685791016	44	S_precentral-inf-part			41.5858879089355	25.1662178039551	24.6529865264893	48	S_front_inf
	-36.5945816040039	1.9284805059433	27.1432552337646	48	S_precentral-inf-part			37.8862838745117	21.6632995605469	22.3867454528809	48	S_front_inf
	-50.7467231750488	3.84001469612122	25.5883045196533	6	S_precentral-inf-part			41.2446098327637	19.2547092437744	19.6663093566895	48	S_front_inf
	-45.5768661499023	2.55839347839355	22.7509574890137	6	S_precentral-inf-part			46.360782623291	22.2194271087646	18.7830257415771	48	S_front_inf
	-40.6120758056641	4.76939010620117	20.6738109588623	48	S_precentral-inf-part		19	29.5186805725098	-31.2613372802734	69.2785491943359	4	G_postcentral
	-33.7773513793945	7.71297979354858	25.7175483703613	48	S_front_inf			27.4673976898193	-41.3126945495605	52.5704956054688	3	S_postcentral
	-33.2928123474121	6.61081600189209	29.4662780761719	44	S_front_inf			21.3362770080566	-44.977897644043	60.0204582214355	2	S_postcentral
	-40.3200073242188	9.83821964263916	21.6237735748291	48	S_precentral-inf-part			27.7698001861572	-35.3597717285156	58.6487045288086	3	S_postcentral
	-36.3243446350098	8.7463960647583	23.1163520812988	48	S_front_inf			24.8369178771973	-42.9140586853027	57.2010917663574	2	S_postcentral
	-33.9183883666992	14.4091234207153	24.7869300842285	48	S_front_inf			21.4859313964844	-35.793701171875	61.9518051147461	3	S_postcentral
	-35.7051124572754	19.9214210510254	23.1203098297119	48	S_front_inf			35.78271484375	-46.2358322143555	59.4989242553711	2	G_parietal_sup
	-35.5672760009766	19.6753959655762	27.1446990966797	48	S_front_inf			11.5559253692627	-37.6176986694336	76.4344024658203	3	G_and_S_paracentral
	-42.0326194763184	1.19556319713593	40.5757713317871	6	S_precentral-inf-part			16.6368103027344	-35.8644981384277	69.4305572509766	4	G_postcentral
	-38.1585998535156	5.17475271224976	43.0178298950195	6	S_precentral-inf-part			16.4104518890381	-46.5157356262207	66.8626708984375	5	G_parietal_sup
	-48.3768844604492	-1.82272934913635	40.4469375610352	6	G_precentral			32.7858085632324	-35.6958084106445	53.1800537109375	3	S_postcentral
	-41.2152481079102	-0.813650131225586	36.8636932373047	6	S_precentral-inf-part			29.4280128479004	-34.2782516479492	65.2157211303711	3	G_postcentral
	-37.4014511108398	2.2258472442627	34.9908599853516	6	S_precentral-inf-part			24.5576763153076	-35.6727066040039	59.950122833252	3	S_postcentral
	-39.9211044311523	10.1756267547607	41.6827926635742	44	S_precentral-inf-part			26.1842613220215	-34.0046806335449	66.9166717529297	3	G_postcentral
	-37.8459968566895	9.57294273376465	37.0361328125	44	S_precentral-inf-part			25.8757133483887	-36.9610710144043	53.547721862793	3	S_postcentral
	-35.0378646850586	7.51057529449463	33.418399810791	44	S_front_inf			26.7371025085449	-42.2362976074219	54.8036880493164	2	S_postcentral
	-41.2090034484863	19.0526924133301	34.258903503418	44	S_front_inf			23.429048538208	-38.3898086547852	54.5893630981445	3	S_postcentral
	-35.7500610351562	13.6738004684448	32.204216003418	44	S_front_inf			21.1403045654297	-39.264289855957	56.9059982299805	2	S_postcentral
	-38.530876159668	18.7686042785645	30.8722991943359	44	S_front_inf			23.3008575439453	-43.700366973877	59.4415969848633	0	S_postcentral
	-41.038272857666	23.7999057769775	28.2405395507812	48	S_front_inf			19.7634086608887	-40.3445625305176	60.0613403320312	2	S_postcentral
	-42.0873565673828	27.5873165130615	26.2706489562988	45	S_front_inf			32.084831237793	-42.9916648864746	52.6155624389648	40	S_postcentral
	-42.9792366027832	13.7904481887817	23.0149555206299	48	S_front_inf			35.9568786621094	-45.0988082885742	55.4223022460938	40	G_parietal_sup
	-46.8175086975098	17.1581211090088	21.2016334533691	48	S_front_inf			32.2426528930664	-44.3688087463379	55.9193229675293	2	G_parietal_sup
	-40.0438652038574	18.0839500427246	20.7160739898682	48	S_front_inf			28.4304389953613	-44.580150604248	62.4824447631836	2	G_parietal_sup
	-37.7698173522949	22.7503051757812	20.6074600219727	48	S_front_inf			25.912899017334	-45.8776664733887	63.3560256958008	0	G_parietal_sup
	-40.1760940551758	26.2388191223145	19.2954521179199	48	S_front_inf			30.6785736083984	-44.9748497009277	59.240161895752	2	G_parietal_sup
	-41.0861282348633	28.4679927825928	22.954517364502	48	S_front_inf			33.6538162231445	-47.5282020568848	63.2458915710449	2	G_parietal_sup
	-45.3376693725586	31.8496952056885	23.3939762115479	45	G_front_middle			22.8404178619385	-47.8780517578125	60.8803329467773	2	G_parietal_sup
19	-52.9707870483398	-6.02545738220215	38.7084426879883	4	G_precentral			20.1136283874512	-32.3723030090332	72.6178131103516	4	G_postcentral
	-55.989574432373	-11.84010887146	31.0501594543457	43	S_central			16.010326385498	-31.4346561431885	74.5947418212891	4	G_postcentral
	-58.5579833984375	1.46617889404297	26.0877170562744	43	G_precentral			23.0181121826172	-33.2271995544434	69.8349761962891	4	G_postcentral
	-48.5794639587402	-17.4326553344727	34.4165267944336	3	S_central			19.2105255126953	-36.097053527832	65.6979217529297	4	S_postcentral
	-45.5356941223145	-8.77841281890869	27.2543601989746	48	S_central			18.3047847747803	-41.3908462524414	63.5012092590332	2	S_postcentral
	-51.2732849121094	-8.44582176208496	21.3008480072021	48	S_central			15.5785570144653	-42.0260009765625	73.0159530639648	1	G_and_S_paracentral
	-56.963695526123	-1.45208883285522	33.5490646362305	4	G_precentral			14.2596921920776	-47.4030914306641	71.2413330078125	5	G_parietal_sup
	-62.4789505004883	-8.93745231628418	26.0517692565918	43	G_postcentral			13.8349323272705	-35.713493347168	74.3160400390625	4	G_and_S_paracentral
	-57.6889152526855	-9.13770198822021	16.9173221588135	48	G_and_S_subcentral			16.5156211853027	-41.6588973999023	67.853889465332	2	G_and_S_paracentral
	-61.9385681152344	-8.67388820648193	10.8131647109985	22	G_and_S_subcentral			18.2917022705078	-45.3458442687988	61.9177360534668	2	G_parietal_sup
	-59.4907722473145	1.08097326755524	17.8425693511963	48	G_precentral			32.9076538085938	-34.9594688415527	62.3338737487793	3	G_postcentral
	-45.9999504089355	-9.99973678588867	36.6633262634277	4	S_central			30.531717300415	-35.0997848510742	56.429801940918	3	S_postcentral
	-50.3661499023438	-7.92640209197998	41.8288764953613	4	G_precentral			28.2553749084473	-36.6383438110352	51.6567878723145	3	S_postcentral
	-42.4235649108887	-10.5296201705933	30.9750480651855	48	S_central		20	39.8251190185547	33.6403312683105	9.2691535949707	45	S_front_inf
	-48.789134979248	-7.27376651763916	33.3902320861816	4	S_central			46.6772918701172	33.5040321350098	26.7316379547119	45	G_front_middle
	-44.9093627929688	-14.1155319213867	28.421594619751	48	S_central			37.3693962097168	37.9359931945801	17.7310085296631	45	S_front_inf
	-51.9547424316406	-14.7306547164917	32.5385818481445	3	S_central			41.8452987670898	30.3991088867188	19.7000389099121	48	S_front_inf
	-49.0123062133789	-12.9272003173828	26.6237735748291	48	S_central			46.8681869506836	27.2911434173584	13.6549863815308	45	G_front_inf-Triangul
	-55.9522171020508	-14.8593235015869	40.1837997436523	3	G_postcentral			51.7618026733398	30.5035362243652	5.1839485168457	45	G_front_inf-Triangul
	-50.8613204956055	-5.07133483886719	30.5243129730225	4	S_central			37.9868202209473	44.3845901489258	8.81046485900879	45	G_front_middle
	-55.3078231811523	-3.94651746749878	36.1644592285156	4	G_precentral			42.3367691040039	37.9464416503906	2.03642201423645	45	S_orbital_lateral
	-52.9677810668945	-12.0689287185669	25.3493576049805	48	S_central			43.1982612609863	37.9406967163086	25.275032043457	45	G_front_middle
	-48.2038955688477	-8.40161895751953	24.0960884094238	48	S_central			48.1286239624023	28.2340145111084	28.5149803161621	44	G_front_middle
	-52.5268974304199	-4.11286449432373	26.8030548095703	4	S_central			46.702205657959	32.166130065918	22.4819030761719	45	G_front_middle
	-54.0967330932617	-3.25751757621765	23.3890743255615	48	S_central			45.5417175292969	28.4842586517334	24.3718299865723	48	G_front_middle
	-57.7906684875488	0.429065555334091	29.9748382568359	4	G_precentral			40.3569259643555	40.5022506713867	21.239330291748	45	G_front_middle
	-59.693675994873	-9.4313383102417	29.2842712402344	43	G_postcentral			42.4180450439453	35.8078536987305	22.3610401153564	45	G_front_middle
	-54.4511337280273	-8.65301418304443	19.2193260192871	48	S_central			39.4981498718262	33.6223373413086	18.7761726379395	45	S_front_inf
	-55.6273574829102	-2.81136107444763	20.0904788970947	48	S_central			35.1771049499512	34.9166946411133	12.9287052154541	48	S_front_inf
	-57.2401123046875	-11.1107568740845	23.9431819915771	43	S_central			38.5048027038574	30.9664974212646	13.9224119186401	48	S_front_inf
	-60.7864151000977	-9.80709934234619	21.3490600585938	43	G_and_S_subcentral			45.6589088439941	25.6314296722412	18.8569374084473	48	S_front_inf
	-63.3654861450195	-9.91378974914551	17.958251953125	48	G_and_S_subcentral			50.6659965515137	25.0619297027588	18.6692504882812	45	G_front_inf-Triangul
	-56.906494140625	-3.41354370117188	16.621711730957	48	G_and_S_subcentral			42.5947380065918	27.2708168029785	21.199146270752	48	S_front_inf
	-59.2622756958008	1.82101500034332	22.2454719543457	48	G_precentral			41.6758193969727	27.6894073486328	15.4621868133545	45	S_front_inf
	-63.3603820800781	-12.5321054458618	14.6113557815552	22	G_and_S_subcentral			43.8463325500488	30.9688301086426	11.2629766464233	45	S_front_inf
	-61.2252616882324	-8.92718505859375	13.978175163269	48	G_and_S_subcentral			52.1768684387207	26.3260250091553	13.3797760009766	45	G_front_inf-Triangul
	-58.56103515625	-4.33302974700928	13.4015712738037	48	G_and_S_subcentral			46.1877593994141	32.7343902587891	7.08818435668945	45	S_front_inf
	-56.0143737792969	5.36220550537109	29.2967376708984	6	G_precentral			49.0658340454102	29.359395980835	9.22826862335205	45	G_front_inf-Triangul
20	-44.1553153991699	-54.018627166748	21.9689292907715	39	S_temporal_sup			53.8377380371094	27.2470817565918	8.08017826080322	45	G_front_inf-Triangul
	-41.7339210510254	-63.6924743652344	33.837833404541	39	S_temporal_sup			53.1617622375488	27.3409061431885	3.83240747451782	45	G_front_inf-Triangul
	-37.9073295593262	-59.5959243774414	26.0267639160156	39	S_temporal_sup			39.0078811645508	44.3375663757324	17.2070999145508	45	G_front_middle
	-48.0685234069824	-59.3290596008301	28.3917121887207	39	S_temporal_sup			39.6005325317383	50.6870956420898	9.27762317657471	46	G_front_middle
	-53.6243896484375	-52.9043388366699	18.3700008392334	21	S_temporal_sup			39.2021064758301	47.8078994750977	13.3758716583252	46	G_front_middle
	-41.6629943847656	-65.3684844970703	17.7660427093506	39	S_temporal_sup			37.8493309020996	41.3756332397461	12.9404125213623	45	S_front_inf
	-43.6422996520996	-49.6848182678223	12.923957824707	21	S_temporal_sup			36.6337966918945	38.244945526123	8.17900562286377	45	S_front_inf
	-39.687385559082	-57.6909370422363	14.5251436233521	37	S_temporal_sup			38.5656814575195	40.8503837585449	4.93006896972656	45	S_front_inf
	-50.0453147888184	-57.7649765014648	8.76814842224121	37	S_temporal_sup			41.3182487487793	36.027027130127	5.61162853240967	45	S_front_inf
	-46.748966217041	-63.3482475280762	35.0075836181641	39	G_pariet_inf-Angular			40.2469139099121	46.9492950439453	5.56266021728516	46	G_front_middle
	-44.6784439086914	-61.2038383483887	31.2436637878418	39	S_temporal_sup			40.2178573608398	43.3673400878906	1.87925171852112	47	S_orbital_lateral
	-38.3942489624023	-63.937328338623	26.8695220947266	39	S_temporal_sup			47.5963134765625	35.2642555236816	4.54186296463013	45	G_front_inf-Triangul
	-39.5118293762207	-61.723014831543	30.0727634429932	39	S_temporal_sup		21	45.4830055236816	-10.3758955001831	27.4793357849121	48	S_central
	-42.4743423461914	-58.6384887695312	27.4001064300537	39	S_temporal_sup			59.7187271118164	4.83504772186279	23.2488231658936	6	G_precentral
	-40.5601921081543	-55.9647750854492	24.0273132324219	39	S_temporal_sup			54.7342643737793	-10.6022491455078	28.1659145355225	43	S_central
	-45.4036102294922	-56.5119247436523	25.2031269073486	39	S_temporal_sup			55.8614120483398	-11.7681350708008	39.0822563171387	3	G_postcentral
	-48.9515914916992	-54.8594589233398	23.418924331665	39	S_temporal_sup			53.0390853881836	-4.26453542709351	34.7265434265137	4	G_precentral
	-48.3030319213867	-52.2856025695801	20.9790096282959	22	S_temporal_sup			56.0487670898438	4.47693920135498	31.7152099609375	6	G_precentral
	-58.3452262878418	-51.9257621765137	15.9700336456299	21	G_pariet_inf-Angular			52.613151550293	-3.5228590965271	24.3924217224121	48	S_central
	-42.0287704467773	-65.9759140014648	22.8520965576172	39	S_temporal_sup			57.7428398132324	-8.18290042877197	17.9533042907715	48	G_and_S_subcentral
	-53.8885498046875	-49.6256523132324	14.2696943283081	21	S_temporal_sup			42.585865020752	-9.55505275726318	30.48876953125	48	S_central
	-42.8496360778809	-51.4419479370117	18.0488796234131	39	S_temporal_sup			45.073169708252	-14.2998838424683	30.5918827056885	48	S_central
	-48.1186752319336	-50.169849395752	16.342601776123	21	S_temporal_sup			49.8682632446289	-11.5205125808716	26.8860130310059	48	S_central
	-48.935604095459	-47.4752082824707	12.218487739563	21	S_temporal_sup			56.0216293334961	-11.555456161499	33.67431640625	43	G_postcentral
	-45.6773109436035	-48.6381301879883	8.1246280670166	21	S_temporal_sup			50.7959480285645	-13.7534971237183	31.7103881835938	3	S_central
	-37.539192199707	-58.4997482299805	20.1514797210693	39	S_temporal_sup			60.2490348815918	-8.07869529724121	29.4220676422119	43	G_postcentral
	-38.9470291137695	-54.207202911377	18.4900531768799	39	S_temporal_sup			51.0032577514648	-14.5402202606201	37.2957763671875	3	S_central
	-38.8463363647461	-62.2656326293945	21.6281547546387	39	S_temporal_sup			54.2067489624023	-1.01709759235382	41.9285430908203	6	G_precentral
	-39.869758605957	-61.5858154296875	16.1015720367432	37	S_temporal_sup			56.1932563781738	-0.990161120891571	38.1810989379883	4	G_precentral
	-43.8586044311523	-60.968620300293	12.1235494613647	37	S_temporal_sup			52.49462890625	-4.63765811920166	39.0412292480469	4	G_precentral
	-44.6733703613281	-53.5902214050293	8.53530406951904	37	S_temporal_sup			47.1304512023926	-7.41242742538452	34.3457107543945	4	S_central
	-40.7330551147461	-53.5968208312988	13.0975770950317	0	S_temporal_sup			47.4194145202637	-6.51210927963257	30.0436859130859	4	S_central
	-44.9394607543945	-57.8217239379883	11.6731367111206	37	S_temporal_sup			58.4482650756836	6.06549263000488	28.6243076324463	6	G_precentral
	-49.6803550720215	-62.3621826171875	11.3168363571167	37	S_temporal_sup			53.1715698242188	-3.50093221664429	29.8898468017578	4	S_central
21	-9.79568004608154	-46.7596588134766	6.50050449371338	29	G_cingul-Post-ventral			48.3499984741211	-6.95858526229858	25.2212810516357	48	S_central
	-14.7507705688477	-40.8011817932129	-2.38609004020691	27	G_cingul-Post-ventral			57.4765090942383	0.0917809456586838	34.1750030517578	4	G_precentral
	-16.9317932128906	-38.4332275390625	4.22816181182861	27	Medial_wall			58.251823425293	0.633940458297729	30.0813808441162	4	G_precentral
	-11.5955200195312	-44.2167663574219	1.51096558570862	27	G_cingul-Post-ventral			58.1640930175781	0.183534651994705	25.2071647644043	43	G_precentral
	-21.1917629241943	-39.0790824890137	-7.08589315414429	27	Medial_wall			51.4874954223633	-8.78360366821289	22.8675804138184	48	S_central
	-26.1903495788574	-38.5727462768555	2.33403706550598	37	Medial_wall			57.9912490844727	-1.30047738552094	19.6125431060791	48	G_and_S_subcentral
	-7.00252771377563	-41.9692230224609	6.14919567108154	29	Medial_wall			54.1602096557617	-5.31749153137207	20.0891799926758	48	S_central
	-11.0035066604614	-41.298168182373	4.52978420257568	27	Medial_wall			56.3279838562012	-10.1386299133301	23.2159805297852	43	S_central
	-10.4492435455322	-45.9064331054688	3.85942578315735	27	G_cingul-Post-ventral			61.618724822998	-7.91792821884155	23.8005313873291	43	G_and_S_subcentral
	-11.6601343154907	-37.6795272827148	4.98398351669312	27	Medial_wall			63.8244514465332	-8.18511009216309	19.8583526611328	43	G_and_S_subcentral
	-14.8018007278442	-41.3748779296875	3.1421844959259	27	Medial_wall			60.3581047058105	-7.39250946044922	14.2853832244873	48	G_and_S_subcentral
	-17.8918991088867	-41.7261352539062	1.6176073551178	27	Medial_wall			64.5760192871094	-9.14387798309326	15.479588508606	22	G_and_S_subcentral
	-12.775860786438	-42.3538131713867	-0.549308478832245	27	G_cingul-Post-ventral		22	12.5655107498169	-42.9473266601562	1.78693807125092	27	Medial_wall
	-14.770977973938	-41.7824478149414	-5.97034358978271	30	G_oc-temp_med-Lingual			19.8726997375488	-34.7080345153809	-0.925947964191437	27	Medial_wall
	-18.4204139709473	-40.230094909668	-4.47196960449219	27	Medial_wall			17.6514701843262	-38.3538513183594	-7.77595043182373	27	Medial_wall
	-14.8045091629028	-38.9429244995117	-8.25784301757812	30	G_oc-temp_med-Lingual			19.2451839447021	-36.8764038085938	5.45846176147461	27	Medial_wall
	-16.0464420318604	-36.5646743774414	-10.3952579498291	30	G_oc-temp_med-Lingual			31.0965919494629	-34.8998641967773	0.558393001556396	37	Medial_wall
	-21.4843845367432	-38.5601844787598	3.59293413162231	27	Medial_wall			15.0745668411255	-40.1512069702148	-2.79124164581299	27	Medial_wall
	-21.74582862854	-41.7352981567383	0.15805795788765	37	Medial_wall			26.1149406433105	-40.4691467285156	1.96426272392273	0	Medial_wall
	-15.9178485870361	-35.809253692627	1.85956537723541	27	Medial_wall			26.9022827148438	-39.0484924316406	-7.73455333709717	37	Medial_wall
	-21.0709018707275	-35.9025344848633	0.248841255903244	27	Medial_wall			12.1107654571533	-39.9802093505859	4.95467472076416	27	Medial_wall
	-25.7982234954834	-35.385612487793	-0.998509407043457	37	Medial_wall			16.3963928222656	-39.6485824584961	3.964195728302	27	Medial_wall
	-25.78293800354	-41.3614501953125	-2.14963555335999	37	Medial_wall			13.68776512146	-36.479549407959	5.79608535766602	27	Medial_wall
	-30.2269172668457	-38.4179916381836	-0.129669576883316	37	Medial_wall			14.5262756347656	-34.7579345703125	4.44897794723511	27	Medial_wall
22	-48.9164924621582	7.1885085105896	0.984780669212341	48	G_front_inf-Opercular			20.7511978149414	-35.3272323608398	3.65821146965027	27	Medial_wall
	-35.977180480957	-9.68432807922363	16.8708229064941	48	S_circular_insula_sup			13.4991426467896	-34.1269454956055	0.510251522064209	27	Medial_wall
	-36.8107070922852	-5.48596239089966	6.31997203826904	48	G_Ins_lg_and_S_cent_ins			8.13984107971191	-43.3604125976562	7.98748636245728	29	Medial_wall
	-41.2685623168945	-11.4118518829346	18.5397605895996	48	S_circular_insula_sup			9.78393077850342	-41.7735595703125	6.21825647354126	29	Medial_wall
	-44.0012893676758	-0.0856560990214348	12.9844150543213	48	S_circular_insula_sup			11.3018827438354	-45.4428100585938	2.83203983306885	27	G_cingul-Post-ventral
	-37.9019546508789	3.15082454681396	13.5301694869995	48	S_circular_insula_sup			26.1077575683594	-34.973762512207	0.191189408302307	37	Medial_wall
	-34.2096290588379	-8.04223728179932	11.6037626266479	48	S_circular_insula_sup			24.5797843933105	-33.1286010742188	-4.41795110702515	37	Medial_wall
	-32.3176651000977	7.93452072143555	12.9441347122192	48	S_circular_insula_sup			23.549488067627	-38.7169418334961	4.66985893249512	37	Medial_wall
	-49.3766975402832	2.27288770675659	5.07844734191895	48	G_front_inf-Opercular			26.2949104309082	-36.3795166015625	4.70566129684448	37	Medial_wall
	-40.0018692016602	-17.2712268829346	20.8304691314697	48	S_circular_insula_sup			13.8158588409424	-41.6801223754883	-0.663719475269318	27	Medial_wall
	-36.8973007202148	-16.35231590271	20.5852584838867	48	S_circular_insula_sup			19.1121196746826	-40.6035575866699	2.06543517112732	27	Medial_wall
	-34.8619842529297	-15.7549381256104	18.4204483032227	48	S_circular_insula_sup			21.0001049041748	-41.1467666625977	-0.695341885089874	27	Medial_wall
	-38.3262825012207	-10.6241874694824	17.9768409729004	48	S_circular_insula_sup			16.1116275787354	-38.9118347167969	-5.04494571685791	27	Medial_wall
	-46.8654403686523	-1.71337759494781	11.272741317749	48	S_circular_insula_sup			21.7411251068115	-39.8903541564941	-3.89913415908813	27	Medial_wall
	-46.5687103271484	4.15066385269165	6.74416065216064	48	G_front_inf-Opercular			32.0969276428223	-39.5033340454102	-1.38842809200287	0	Medial_wall
	-44.3977584838867	-8.16838264465332	12.3523769378662	48	S_circular_insula_sup			29.7264289855957	-38.1907997131348	2.92749834060669	37	Medial_wall
	-43.4503974914551	-6.25343894958496	15.4931516647339	48	S_circular_insula_sup			27.3081569671631	-41.1946182250977	-2.81800889968872	37	Medial_wall
	-40.9372329711914	-4.33350467681885	17.2171096801758	48	S_circular_insula_sup			20.2152671813965	-36.3224029541016	-6.92660617828369	27	Medial_wall
	-43.1799278259277	5.23076152801514	8.24333381652832	48	G_front_inf-Opercular			18.9100685119629	-34.3615417480469	-10.0715970993042	30	Medial_wall
	-37.9922943115234	-2.89880323410034	17.2609920501709	48	S_circular_insula_sup		23	37.2571563720703	6.12621307373047	-2.43332958221436	48	G_insular_short
	-40.8782196044922	1.34748077392578	13.8601970672607	48	S_circular_insula_sup			49.8637924194336	-4.30844688415527	-12.5465488433838	21	G_temp_sup-Plan_polar
	-40.914966583252	7.59786224365234	10.1873550415039	48	S_circular_insula_sup			43.3727951049805	1.64322400093079	-23.652774810791	20	S_circular_insula_inf
	-38.3121070861816	9.97243022918701	11.729700088501	48	S_circular_insula_sup			57.0503921508789	5.64432621002197	-7.93817901611328	38	G_temp_sup-Lateral
	-34.9788703918457	5.68244171142578	13.8186492919922	48	S_circular_insula_sup			37.8086624145508	-9.8421459197998	-11.0032339096069	48	S_circular_insula_inf
	-34.9180755615234	12.8641738891602	12.6878004074097	48	S_circular_insula_sup			36.5449104309082	6.45789480209351	-11.6991100311279	48	G_insular_short
	-34.0086059570312	-8.96401882171631	14.6597728729248	48	S_circular_insula_sup			37.8556900024414	-2.28969240188599	-11.7584886550903	48	G_insular_short
	-35.178840637207	-1.47101807594299	15.6869220733643	48	S_circular_insula_sup			47.2208290100098	-0.961493313312531	-18.8049201965332	21	S_circular_insula_inf
	-33.3119125366211	-0.27861350774765	13.0495986938477	48	S_circular_insula_sup			45.8015327453613	16.6609230041504	-23.5614166259766	38	G_temp_sup-Lateral
	-35.7636680603027	-6.61153697967529	9.0296106338501	48	S_circular_insula_sup			38.4012641906738	15.0969438552856	-32.3604202270508	20	G_temp_sup-Plan_polar
	-33.0635757446289	0.917275428771973	9.89925765991211	48	S_circular_insula_sup			37.2610969543457	3.71368646621704	-23.9693698883057	20	G_temp_sup-Plan_polar
	-34.7340469360352	-16.0973300933838	14.6592130661011	48	S_circular_insula_sup			31.3226833343506	6.7107834815979	-32.6208877563477	36	G_temp_sup-Plan_polar
	-36.1886558532715	-15.6123447418213	11.2445278167725	48	S_circular_insula_sup			37.091178894043	13.1700592041016	-3.72620153427124	48	G_insular_short
	-32.0622825622559	15.1582927703857	13.0861768722534	48	S_circular_insula_sup			38.9638481140137	0.958308339118958	-0.73643296957016	48	G_insular_short
	-33.5993537902832	1.75271224975586	7.011474609375	48	S_circular_insula_sup			45.371826171875	-12.9186687469482	-11.5871486663818	48	S_circular_insula_inf
	-30.8033409118652	9.54036808013916	11.0073823928833	48	S_circular_insula_sup			50.0293159484863	-8.73364543914795	-9.27529430389404	22	S_circular_insula_inf
	-37.2104110717773	-4.77684926986694	3.39742469787598	48	G_Ins_lg_and_S_cent_ins			53.3231201171875	-2.50657415390015	-6.32077026367188	22	G_temp_sup-Lateral
23	-35.5466728210449	-23.4950752258301	-23.1196212768555	20	S_oc-temp_med_and_Lingual			52.8314628601074	2.51042795181274	-9.40503883361816	38	G_temp_sup-Plan_polar
	-45.0713882446289	-18.1244087219238	-30.8888645172119	20	S_collat_transv_ant			51.620777130127	6.34250402450562	-13.4108810424805	38	G_temp_sup-Plan_polar
	-43.6100387573242	-9.55861473083496	-41.8043441772461	0	G_temporal_inf			54.7366256713867	8.80275058746338	-11.7623291015625	38	G_temp_sup-Lateral
	-37.2527542114258	-8.0694408416748	-34.6383781433105	20	G_temporal_inf			36.6121940612793	-2.72738456726074	-5.17299127578735	48	G_Ins_lg_and_S_cent_ins
	-40.781909942627	-17.2656860351562	-23.3802242279053	20	S_collat_transv_ant			36.0617446899414	-7.40580224990845	-5.04408264160156	48	S_circular_insula_inf
	-33.4915885925293	-14.6873607635498	-31.2419929504395	20	G_oc-temp_med-Parahip			38.4837760925293	-13.3783855438232	-10.4393186569214	20	S_circular_insula_inf
	-49.6443862915039	-30.7723598480225	-26.3536891937256	20	G_temporal_inf			44.0432014465332	-11.0081453323364	-14.2333889007568	20	S_circular_insula_inf
	-42.936897277832	-30.9649543762207	-20.7917823791504	20	S_collat_transv_ant			37.2825317382812	7.16991806030273	-6.56510448455811	48	G_insular_short
	-35.5740432739258	-32.6378784179688	-25.7527160644531	20	G_oc-temp_lat-fusifor			37.3180618286133	2.01973485946655	-5.60457706451416	48	G_insular_short
	-48.9947967529297	-18.3119049072266	-34.0393905639648	20	G_temporal_inf			36.1682090759277	11.651195526123	-8.14333248138428	48	G_insular_short
	-43.809814453125	-14.1471738815308	-36.5928840637207	0	G_temporal_inf			37.7295455932617	1.98571264743805	-11.7465724945068	48	G_insular_short
	-34.5347290039062	-6.81094121932983	-40.5334129333496	20	G_temporal_inf			39.2750625610352	-0.244720935821533	-18.6107063293457	48	S_circular_insula_inf
	-39.9986915588379	-8.7683219909668	-38.5319137573242	20	G_temporal_inf			40.2122497558594	-3.13658452033997	-18.9119853973389	20	S_circular_insula_inf
	-42.003547668457	-11.5016841888428	-31.9852199554443	20	S_collat_transv_ant			42.705394744873	-8.58950901031494	-16.3452930450439	20	S_circular_insula_inf
	-35.1519775390625	-12.0001058578491	-33.561840057373	20	S_collat_transv_ant			48.5464477539062	-2.62202763557434	-15.6667346954346	21	G_temp_sup-Plan_polar
	-43.345817565918	-16.5181522369385	-26.4400119781494	20	S_collat_transv_ant			37.7933883666992	-6.19813919067383	-11.5554313659668	48	S_circular_insula_inf
	-39.0231552124023	-11.0134677886963	-28.2976474761963	20	S_collat_transv_ant			41.4930038452148	-5.91508865356445	-18.1242542266846	20	S_circular_insula_inf
	-36.6838493347168	-15.0557527542114	-28.0583610534668	20	S_collat_transv_ant			45.620964050293	0.450307697057724	-21.696964263916	21	S_circular_insula_inf
	-38.655101776123	-19.9804344177246	-23.4531097412109	20	S_oc-temp_med_and_Lingual			49.8977890014648	7.94612979888916	-17.2208347320557	21	G_temp_sup-Plan_polar
	-35.1164932250977	-19.0156402587891	-29.094274520874	20	S_oc-temp_med_and_Lingual			45.1544151306152	9.3004322052002	-24.1723575592041	20	G_temp_sup-Plan_polar
	-53.2692680358887	-31.2096004486084	-28.9765567779541	20	G_temporal_inf			47.5853385925293	9.25494956970215	-20.9646530151367	21	G_temp_sup-Plan_polar
	-51.6817207336426	-24.5456485748291	-31.2828369140625	0	G_temporal_inf			41.9978218078613	9.88315963745117	-27.2635192871094	20	G_temp_sup-Plan_polar
	-47.8270492553711	-24.0259037017822	-28.5335788726807	0	G_temporal_inf			41.4617080688477	17.2247657775879	-28.2184867858887	38	G_temp_sup-Plan_polar
	-46.6261825561523	-30.1728916168213	-22.9561710357666	20	S_collat_transv_ant			37.3972549438477	3.41795110702515	-17.4030799865723	48	G_Ins_lg_and_S_cent_ins
	-45.3831481933594	-23.4905967712402	-24.5419406890869	20	S_collat_transv_ant			40.4208793640137	3.28750848770142	-24.6501541137695	20	S_circular_insula_inf
	-43.1795120239258	-36.0312156677246	-22.5958156585693	20	S_collat_transv_ant			34.4615020751953	5.80419969558716	-16.4183101654053	48	Medial_wall
	-39.2156028747559	-37.0773468017578	-22.3233585357666	20	S_collat_transv_ant			34.3286743164062	3.13464856147766	-21.6840591430664	38	Medial_wall
	-42.6013793945312	-24.6097507476807	-21.5708961486816	20	S_collat_transv_ant			34.4366264343262	11.3410701751709	-33.8313026428223	20	G_temp_sup-Plan_polar
	-39.4930114746094	-32.1387329101562	-23.5050163269043	20	S_collat_transv_ant			38.8572807312012	8.31823635101318	-29.6086673736572	20	G_temp_sup-Plan_polar
	-39.9850234985352	-26.5240421295166	-22.6745166778564	20	S_collat_transv_ant			35.8099021911621	4.97142744064331	-30.0134735107422	36	G_temp_sup-Plan_polar
	-37.691291809082	-27.7837333679199	-25.7289485931396	20	S_oc-temp_med_and_Lingual			32.827278137207	2.24162888526917	-26.1314640045166	36	G_temp_sup-Plan_polar
	-36.931282043457	-26.9935398101807	-21.247631072998	20	S_oc-temp_med_and_Lingual			27.2588043212891	6.02079105377197	-34.9825019836426	36	Pole_temporal
	-32.7946739196777	-22.5095329284668	-25.6135406494141	20	S_oc-temp_med_and_Lingual		24	3.02367496490479	-33.5484313964844	65.3861541748047	4	G_and_S_paracentral
	-31.2085227966309	-18.977029800415	-28.9237365722656	20	G_oc-temp_med-Parahip			8.11914920806885	-26.8325443267822	49.8491630554199	0	G_front_sup
24	-20.4920482635498	-61.9814758300781	22.137378692627	23	S_parieto_occipital			5.44262790679932	-25.9493980407715	72.7094268798828	4	G_and_S_paracentral
	-16.5994911193848	-63.8373413085938	28.9582557678223	23	S_parieto_occipital			5.65660619735718	-21.2538089752197	66.9310302734375	4	G_and_S_paracentral
	-19.9330101013184	-60.2539749145508	14.7120027542114	17	S_parieto_occipital			7.08301782608032	-30.4009857177734	56.9932861328125	4	G_and_S_paracentral
	-14.6924486160278	-67.747200012207	9.3324031829834	17	S_parieto_occipital			6.22798633575439	-18.6731147766113	58.7350578308105	4	G_front_sup
	-4.98071384429932	-65.4493179321289	23.194149017334	23	G_precuneus			3.17397999763489	-29.3968544006348	69.4578628540039	4	G_and_S_paracentral
	-6.12255430221558	-61.8718490600586	17.481761932373	17	G_precuneus			4.40997791290283	-27.2390956878662	66.3395156860352	4	G_and_S_paracentral
	-7.66783905029297	-58.3839302062988	10.4838819503784	17	G_precuneus			4.9668402671814	-23.4032115936279	70.2611999511719	4	G_and_S_paracentral
	-13.8695755004883	-65.3241348266602	32.0774612426758	0	S_parieto_occipital			5.80190944671631	-16.9140510559082	69.2516937255859	6	G_front_sup
	-18.7146511077881	-62.9135818481445	25.7355308532715	23	S_parieto_occipital			4.83434581756592	-14.7458267211914	66.4117660522461	6	G_front_sup
	-20.867115020752	-69.2137069702148	18.4777736663818	18	S_parieto_occipital			4.25160217285156	-38.0993194580078	62.4788932800293	5	G_and_S_paracentral
	-19.9360866546631	-70.8998947143555	21.6120662689209	18	S_parieto_occipital			4.70555591583252	-35.9027290344238	57.8515396118164	0	G_and_S_paracentral
	-20.6811008453369	-60.5766296386719	18.4430122375488	17	S_parieto_occipital			5.31709289550781	-32.0877799987793	61.5904159545898	4	G_and_S_paracentral
	-19.8414688110352	-66.6194000244141	11.2255773544312	17	S_parieto_occipital			5.47085332870483	-33.6746978759766	53.5678024291992	0	G_and_S_paracentral
	-20.5850849151611	-66.7824096679688	14.9527282714844	18	S_parieto_occipital			9.08937072753906	-31.4525699615479	50.9264144897461	4	S_cingul-Marginalis
	-19.4786224365234	-61.702953338623	10.4750699996948	17	S_calcarine			5.65797138214111	-28.5931549072266	52.9406242370605	4	G_front_sup
	-20.5246429443359	-66.7972412109375	7.62746715545654	19	S_calcarine			6.20017337799072	-19.564868927002	63.1539192199707	4	G_front_sup
	-14.5910158157349	-68.077262878418	14.6721630096436	18	S_parieto_occipital			5.86265182495117	-13.7406969070435	62.5685043334961	6	G_front_sup
	-6.71162414550781	-68.5530776977539	31.6802177429199	0	S_parieto_occipital			5.90135669708252	-25.8446254730225	62.3008613586426	4	G_and_S_paracentral
	-8.96299362182617	-66.4086151123047	28.8384552001953	0	S_parieto_occipital			7.29449558258057	-24.617654800415	57.9436149597168	4	G_front_sup
	-11.0036287307739	-64.2762069702148	26.0586090087891	23	S_parieto_occipital			6.76882839202881	-23.1904945373535	54.1822738647461	4	G_front_sup
	-13.5603742599487	-62.4900436401367	23.1333694458008	23	S_parieto_occipital			7.42708301544189	-12.4366359710693	58.1079330444336	6	G_front_sup
	-5.91111087799072	-63.6909294128418	20.5213565826416	23	G_precuneus			4.96744251251221	-17.4962978363037	54.2961845397949	6	G_front_sup
	-14.0675354003906	-60.2442321777344	20.7490501403809	23	S_parieto_occipital			7.88075160980225	-21.232349395752	50.6407241821289	0	G_front_sup
	-13.0511598587036	-57.7149429321289	18.2658996582031	23	S_parieto_occipital			2.79824113845825	-34.9795570373535	69.249137878418	4	G_and_S_paracentral
	-6.56413412094116	-60.1581192016602	14.0423412322998	0	G_precuneus		25	7.65667963027954	36.4125595092773	-5.69328641891479	11	G_and_S_cingul-Ant
	-13.5199403762817	-57.654296875	13.6974639892578	17	S_parieto_occipital			10.7272367477417	52.1230697631836	9.20102405548096	10	G_and_S_cingul-Ant
25	-21.7580585479736	-29.4540100097656	52.5174331665039	0	S_central			6.70018291473389	39.3026008605957	3.96688580513	11	G_and_S_cingul-Ant
	-34.9467010498047	-24.5948448181152	50.7561874389648	4	G_precentral			14.8680629730225	44.1485366821289	0.0187353380024433	10	G_and_S_cingul-Ant
	-28.4680633544922	-23.4542407989502	56.9186515808105	6	S_central			15.1162662506104	43.0051040649414	9.9025993347168	32	G_and_S_cingul-Ant
	-29.8187866210938	-29.6898498535156	49.7247924804688	3	S_central			7.04037761688232	44.8554077148438	-8.23969459533691	10	G_and_S_cingul-Ant
	-22.6592578887939	-31.5120182037354	65.8668060302734	4	S_central			11.0083904266357	54.6347465515137	-0.382420539855957	10	G_and_S_cingul-Ant
	-30.8497734069824	-30.2605400085449	63.0956344604492	4	S_central			12.0284757614136	40.6011276245117	6.60294198989868	32	G_and_S_cingul-Ant
	-23.9522666931152	-22.8025379180908	64.6140060424805	6	G_precentral			12.4271259307861	38.4079513549805	11.0971775054932	32	G_and_S_cingul-Ant
	-14.9679594039917	-29.7134704589844	57.6274299621582	0	S_central			6.90222787857056	38.5542640686035	-1.34616029262543	11	G_and_S_cingul-Ant
	-36.4465866088867	-22.2351837158203	56.6492919921875	4	G_precentral			12.1785068511963	39.6393051147461	-2.7969822883606	10	G_and_S_cingul-Ant
	-34.9105644226074	-27.0466976165771	46.5682182312012	3	S_central			12.2213020324707	40.245475769043	1.90445458889008	11	G_and_S_cingul-Ant
	-33.448974609375	-22.4203147888184	60.9804458618164	6	G_precentral			16.17138671875	43.5877151489258	5.31155490875244	32	G_and_S_cingul-Ant
	-32.1926612854004	-23.9256114959717	54.6872253417969	4	G_precentral			12.9939470291138	48.7936210632324	4.636887550354	10	G_and_S_cingul-Ant
	-23.9033317565918	-25.1157283782959	52.8355522155762	0	S_central			13.8860168457031	48.0600318908691	9.82368659973145	32	G_and_S_cingul-Ant
	-25.7212886810303	-28.8113346099854	50.646484375	3	S_central			11.7221088409424	43.8772201538086	19.9480800628662	32	G_and_S_cingul-Ant
	-27.9270210266113	-25.4374198913574	50.5592269897461	3	S_central			14.8517637252808	41.1343612670898	15.0215301513672	32	G_and_S_cingul-Ant
	-31.2725486755371	-26.4259548187256	48.4392166137695	4	S_central			11.7241687774658	45.9562072753906	13.9974231719971	32	G_and_S_cingul-Ant
	-34.680721282959	-29.2836112976074	49.9326705932617	3	S_central			8.73933410644531	49.7769546508789	13.5047454833984	32	G_and_S_cingul-Ant
	-22.0504379272461	-31.8659400939941	57.7191696166992	3	S_central			10.2932720184326	33.7267608642578	-9.09497356414795	11	G_and_S_cingul-Ant
	-26.5657138824463	-30.3111610412598	64.2079620361328	4	S_central			11.6741123199463	39.2510833740234	-8.21401405334473	11	G_and_S_cingul-Ant
	-25.946949005127	-30.5041961669922	56.554817199707	3	S_central			11.4274349212646	49.2255020141602	-0.405059427022934	10	G_and_S_cingul-Ant
	-34.9758415222168	-30.482105255127	55.5824966430664	3	S_central			10.0862808227539	53.2238845825195	4.1072826385498	10	G_and_S_cingul-Ant
	-39.681583404541	-28.251651763916	55.3333358764648	4	S_central			12.4826650619507	44.3582992553711	-4.76240634918213	10	G_and_S_cingul-Ant
	-30.0339412689209	-30.726634979248	55.7124557495117	3	S_central			9.56447219848633	49.3185081481934	-4.24693775177002	10	G_and_S_cingul-Ant
	-35.5051765441895	-30.6722507476807	62.2614974975586	4	S_central			9.22628116607666	59.4716300964355	3.92247700691223	10	G_front_sup
	-31.5197486877441	-21.7961616516113	65.2959289550781	6	G_precentral			8.61858654022217	61.7140274047852	-1.87856674194336	10	G_front_sup
	-28.6116905212402	-20.7898197174072	68.4130935668945	6	G_precentral		26	56.6933403015137	-38.5915184020996	27.9265098571777	48	G_temp_sup-Plan_tempo
	-26.3861541748047	-22.9234962463379	60.935173034668	6	S_central			58.2091903686523	-26.4152565002441	28.0410003662109	48	G_pariet_inf-Supramar
	-21.3889198303223	-24.7504692077637	56.6377868652344	6	S_central			60.7209281921387	-27.01686668396	36.6420211791992	2	G_pariet_inf-Supramar
	-18.7276859283447	-24.8312187194824	60.5419921875	6	S_central			52.6868209838867	-31.7345638275146	32.5270156860352	2	G_pariet_inf-Supramar
	-18.3485202789307	-29.4777526855469	54.8918266296387	0	S_central			59.4846305847168	-35.1587791442871	36.7136306762695	40	G_pariet_inf-Supramar
	-21.8030471801758	-22.6813564300537	68.786376953125	0	G_precentral			50.3057060241699	-25.8201560974121	25.0926170349121	48	G_pariet_inf-Supramar
	-16.4989967346191	-24.954797744751	65.4708709716797	6	S_central			46.5439262390137	-34.646842956543	27.6207523345947	48	Lat_Fis-post
	-18.1949653625488	-33.1225318908691	58.4131698608398	0	S_central			56.9785652160645	-35.994026184082	18.3587322235107	42	G_temp_sup-Plan_tempo
26	-30.4116859436035	47.6918830871582	9.86483383178711	10	S_front_middle			60.3308486938477	-27.0758972167969	31.6411590576172	2	G_pariet_inf-Supramar
	-16.4483947753906	58.9633560180664	-5.45796680450439	11	G_and_S_frontomargin			58.745532989502	-30.6774501800537	38.5356483459473	40	G_pariet_inf-Supramar
	-34.6713333129883	51.8134384155273	2.87787580490112	10	G_front_middle			55.643913269043	-28.7109527587891	30.2687683105469	2	G_pariet_inf-Supramar
	-24.0560359954834	54.553840637207	9.89774036407471	10	S_front_middle			57.4562377929688	-29.297779083252	34.4309043884277	2	G_pariet_inf-Supramar
	-28.5545196533203	52.1765518188477	-5.29976367950439	11	G_and_S_frontomargin			55.0762214660645	-33.7932662963867	35.7870063781738	2	G_pariet_inf-Supramar
	-22.7638626098633	51.1072158813477	0.81974995136261	11	G_and_S_frontomargin			52.647087097168	-36.5296020507812	32.5496711730957	48	G_pariet_inf-Supramar
	-6.24567985534668	59.7389335632324	-17.4010963439941	11	G_and_S_frontomargin			57.8280410766602	-37.3228569030762	32.739128112793	40	G_pariet_inf-Supramar
	-21.0262718200684	57.201171875	-13.4973907470703	11	G_and_S_frontomargin			62.4468612670898	-38.035041809082	32.7136039733887	40	G_pariet_inf-Supramar
	-37.2469863891602	50.8642578125	7.71894598007202	46	G_front_middle			62.5450744628906	-37.7017593383789	27.7030372619629	48	G_pariet_inf-Supramar
	-32.2769241333008	49.5142822265625	5.8099479675293	10	G_front_middle			60.9755554199219	-37.4462585449219	22.9364376068115	48	G_temp_sup-Plan_tempo
	-35.6442337036133	51.7642211914062	12.8595581054688	10	G_front_middle			56.6113166809082	-23.6034660339355	24.7711086273193	48	G_pariet_inf-Supramar
	-33.7190284729004	49.7707443237305	16.5327205657959	46	G_front_middle			54.0805053710938	-26.4633178710938	27.2644443511963	48	G_pariet_inf-Supramar
	-29.1478672027588	46.118293762207	13.2864475250244	46	S_front_middle			46.9575157165527	-27.5508308410645	22.6365642547607	48	G_pariet_inf-Supramar
	-24.0009784698486	47.359504699707	8.41347885131836	47	S_front_middle			51.3732681274414	-29.3678016662598	28.3213863372803	48	G_pariet_inf-Supramar
	-24.841947555542	49.8644638061523	13.8738079071045	46	S_front_middle			44.1835632324219	-31.3640384674072	25.5770778656006	48	Lat_Fis-post
	-29.2760372161865	48.8807640075684	0.763185858726501	47	G_and_S_frontomargin			47.4561233520508	-29.6496028900146	26.9399147033691	48	G_pariet_inf-Supramar
	-26.4471092224121	47.8894805908203	3.76764440536499	11	S_front_middle			49.106746673584	-33.3674926757812	30.5153312683105	48	G_pariet_inf-Supramar
	-35.486743927002	55.0149612426758	-3.86314535140991	47	G_orbital			50.6822128295898	-37.7460899353027	28.6096744537354	48	G_temp_sup-Plan_tempo
	-32.4267387390137	52.0318794250488	-1.50555741786957	47	G_and_S_frontomargin			50.5585708618164	-37.7443046569824	23.5665416717529	48	Lat_Fis-post
	-25.0976963043213	51.2490615844727	-2.63872289657593	11	G_and_S_frontomargin			56.602611541748	-37.8614616394043	22.6930999755859	48	G_temp_sup-Plan_tempo
	-21.0540390014648	53.5814590454102	-6.02228832244873	11	G_and_S_frontomargin			45.5242729187012	-36.9743537902832	23.4242324829102	48	Lat_Fis-post
	-19.8002014160156	56.1176071166992	-1.77262437343597	11	G_and_S_frontomargin			51.1641998291016	-36.7439193725586	18.215404510498	41	Lat_Fis-post
	-21.6180953979492	53.2202529907227	4.80795335769653	11	S_front_middle			58.67041015625	-33.742057800293	14.0706148147583	42	G_temp_sup-Plan_tempo
	-21.2365684509277	58.9256896972656	1.51727318763733	10	G_and_S_transv_frontopol			61.3682250976562	-36.1045036315918	18.4236335754395	42	G_temp_sup-Plan_tempo
	-10.7001972198486	58.1168632507324	-10.7930774688721	11	G_and_S_frontomargin			63.0060729980469	-33.9749755859375	15.2455520629883	42	G_temp_sup-Plan_tempo
	-6.11400699615479	63.4614143371582	-10.5906372070312	11	G_and_S_transv_frontopol		27	33.9170036315918	-37.5593223571777	38.363151550293	40	S_postcentral
	-25.3393058776855	58.3337326049805	-8.7962760925293	11	G_and_S_frontomargin			33.9322280883789	-44.9447708129883	51.6291313171387	40	S_intrapariet_and_P_trans
	-17.8745365142822	56.2438850402832	-11.2222919464111	11	G_and_S_frontomargin			42.1680068969727	-28.4898719787598	46.8797874450684	2	S_postcentral
	-32.0683860778809	54.7737655639648	-8.64893531799316	47	G_orbital			38.3304061889648	-31.7386722564697	38.0746879577637	40	S_postcentral
	-9.18554782867432	55.4956855773926	-20.3901596069336	11	G_orbital			34.2507400512695	-32.7852096557617	44.7747497558594	40	S_postcentral
	-13.7549724578857	58.9204940795898	-16.0073070526123	11	G_and_S_frontomargin			29.9618721008301	-39.8213081359863	45.5480041503906	40	S_postcentral
	-15.5491924285889	52.7734184265137	-15.5411777496338	11	G_orbital			31.9893245697021	-43.7278671264648	40.9064178466797	40	S_intrapariet_and_P_trans
27	-5.40258312225342	-29.0188636779785	62.2257804870605	4	G_and_S_paracentral			37.4082717895508	-45.6737098693848	35.3434600830078	40	S_intrapariet_and_P_trans
	-6.98904180526733	-19.4804019927979	62.2746353149414	4	G_front_sup			40.8355102539062	-39.9992904663086	35.9887924194336	40	S_intrapariet_and_P_trans
	-5.95052623748779	-18.0647449493408	70.0450057983398	6	G_and_S_paracentral			45.2632064819336	-48.4641418457031	38.7331085205078	40	G_pariet_inf-Angular
	-6.51095819473267	-20.9669151306152	52.5126113891602	4	G_front_sup			46.7038040161133	-26.2828063964844	52.9922180175781	3	G_postcentral
	-5.5945520401001	-29.5785865783691	53.1527481079102	4	G_and_S_paracentral			42.1828231811523	-30.1733455657959	51.7034072875977	3	G_postcentral
	-5.2724609375	-29.461950302124	70.9902496337891	4	G_and_S_paracentral			38.1104698181152	-30.892858505249	45.7035140991211	40	S_postcentral
	-6.03605985641479	-14.5363941192627	63.9591865539551	6	G_front_sup			38.1401443481445	-32.5865364074707	50.334831237793	3	S_postcentral
	-6.02639484405518	-18.6705436706543	66.4558486938477	4	G_front_sup			38.3892097473145	-28.6714420318604	40.903694152832	3	S_postcentral
	-8.02731895446777	-24.2073154449463	63.6024971008301	4	G_and_S_paracentral			35.0535011291504	-31.2284393310547	40.3627853393555	40	S_postcentral
	-6.27461385726929	-23.8930778503418	67.5266265869141	4	G_and_S_paracentral			35.9582061767578	-34.5512657165527	38.0499649047852	40	S_postcentral
	-8.6331958770752	-20.3706951141357	48.810173034668	0	G_front_sup			32.6644554138184	-34.5100860595703	40.5571212768555	40	S_postcentral
	-9.94481658935547	-24.6893463134766	50.0712966918945	0	G_front_sup			29.868709564209	-36.6902389526367	48.8036499023438	40	S_postcentral
	-9.11268901824951	-25.2657508850098	58.1557731628418	4	G_and_S_paracentral			29.1181755065918	-40.6996231079102	49.7901306152344	0	S_postcentral
	-6.29043817520142	-29.677942276001	57.6758041381836	4	G_and_S_paracentral			33.9209060668945	-34.4143295288086	49.4899940490723	40	S_postcentral
	-7.22560024261475	-20.5238399505615	57.3577995300293	4	G_front_sup			31.0173301696777	-35.820384979248	44.7186431884766	40	S_postcentral
	-8.10107803344727	-25.6853446960449	53.507080078125	4	G_and_S_paracentral			31.1828956604004	-38.4575653076172	41.7781639099121	40	S_postcentral
	-8.96032428741455	-29.1437034606934	49.8041648864746	0	G_and_S_paracentral			31.9825839996338	-42.9309425354004	48.1870651245117	40	S_intrapariet_and_P_trans
	-5.68638706207275	-34.6012229919434	54.2111129760742	0	G_and_S_paracentral			31.8763694763184	-40.7102546691895	38.7153625488281	40	S_intrapariet_and_P_trans
	-5.91297960281372	-34.7499847412109	58.2672805786133	0	G_and_S_paracentral			30.9140930175781	-42.1413116455078	43.6581649780273	40	S_intrapariet_and_P_trans
	-6.27718257904053	-23.8921508789062	71.6911544799805	4	G_and_S_paracentral			32.7108688354492	-44.5072212219238	46.3747520446777	40	S_intrapariet_and_P_trans
	-4.06859302520752	-29.0709133148193	66.9056854248047	4	G_and_S_paracentral			32.5842781066895	-46.7641639709473	38.7704696655273	40	S_intrapariet_and_P_trans
	-4.4218111038208	-41.6268577575684	69.6438903808594	5	G_and_S_paracentral			34.6617736816406	-41.396858215332	35.5626754760742	40	S_intrapariet_and_P_trans
	-3.01790571212769	-35.4138488769531	66.804573059082	4	G_and_S_paracentral			33.3451957702637	-44.2477264404297	36.627815246582	40	S_intrapariet_and_P_trans
	-4.18674087524414	-35.1827430725098	62.5942687988281	0	G_and_S_paracentral			36.508861541748	-48.4782333374023	37.632640838623	40	S_intrapariet_and_P_trans
28	-3.91844868659973	-76.2380218505859	21.0264434814453	18	G_cuneus			40.7775955200195	-49.758228302002	39.3243408203125	40	S_intrapariet_and_P_trans
	-12.0825681686401	-97.4378509521484	13.9134464263916	17	G_occipital_sup			40.025318145752	-36.5338249206543	38.0582046508789	40	S_postcentral
	-4.14800643920898	-73.0392303466797	11.4447183609009	17	G_cuneus			37.188362121582	-38.7587547302246	36.101749420166	40	S_postcentral
	-2.92437887191772	-86.2700653076172	11.4890003204346	18	G_cuneus			43.0802917480469	-38.271556854248	38.9294738769531	40	S_postcentral
	-10.3850793838501	-90.5203628540039	27.868896484375	18	G_occipital_sup			44.7681922912598	-41.1172561645508	36.2490081787109	48	S_intrapariet_and_P_trans
	-7.04281902313232	-86.8000793457031	18.8348522186279	18	G_cuneus			41.3516006469727	-47.378246307373	37.129150390625	40	S_intrapariet_and_P_trans
	-5.19134712219238	-98.6938629150391	8.47925281524658	17	G_cuneus			45.0080337524414	-50.9816780090332	41.8381538391113	40	G_pariet_inf-Angular
	-3.46746134757996	-73.02978515625	16.0025978088379	17	G_cuneus			38.8021774291992	-42.6756362915039	34.6653785705566	40	S_intrapariet_and_P_trans
	-3.57953262329102	-80.3569793701172	12.5644254684448	17	G_cuneus			42.7282676696777	-44.4626083374023	35.2876434326172	40	S_intrapariet_and_P_trans
	-4.61405038833618	-80.3917236328125	17.5131053924561	18	G_cuneus			46.3991928100586	-45.7822952270508	36.1627044677734	48	S_intrapariet_and_P_trans
	-10.1341047286987	-94.5991973876953	21.321346282959	18	G_occipital_sup		28	46.0913887023926	-43.9585952758789	7.23606395721436	21	S_temporal_sup
	-14.3725938796997	-95.9865036010742	18.59499168396	17	G_occipital_sup			53.2147636413574	-31.1277465820312	1.43909096717834	21	S_temporal_sup
	-4.674400806427	-79.6060943603516	25.9359130859375	18	G_cuneus			58.9360122680664	-40.8813552856445	-4.96810245513916	21	S_temporal_sup
	-7.2700891494751	-90.453254699707	24.6442909240723	18	G_occipital_sup			54.6059074401855	-50.9808120727539	7.11888980865479	21	S_temporal_sup
	-10.3734655380249	-91.1112518310547	14.8807430267334	18	G_occipital_sup			57.8773994445801	-35.4611625671387	6.30634689331055	22	S_temporal_sup
	-6.71178197860718	-87.2759704589844	31.6016731262207	19	G_occipital_sup			46.1384735107422	-36.760425567627	5.09311866760254	21	S_temporal_sup
	-5.45626211166382	-85.2859497070312	27.2532291412354	18	G_cuneus			51.3725051879883	-43.6476364135742	0.496635019779205	21	S_temporal_sup
	-3.36573028564453	-83.3534698486328	21.9749794006348	18	G_cuneus			61.9266662597656	-49.7509078979492	3.48132085800171	21	G_temporal_middle
	-5.14338302612305	-93.3696899414062	14.117036819458	18	G_cuneus			45.0396118164062	-36.9457626342773	-2.70830368995667	21	S_temporal_sup
	-8.64981269836426	-97.1812286376953	8.87415409088135	17	G_occipital_sup			50.4045524597168	-47.2380599975586	6.19374752044678	21	S_temporal_sup
	-4.20271778106689	-87.3789901733398	16.2332611083984	18	G_cuneus			45.4692153930664	-40.8121185302734	10.5032901763916	21	S_temporal_sup
	-3.55866384506226	-93.3897552490234	9.79268550872803	18	G_cuneus			60.5334587097168	-30.5463352203369	1.2764345407486	21	G_temp_sup-Lateral
	-15.460563659668	-99.2506866455078	14.1304225921631	17	G_occipital_sup			56.0030708312988	-32.9453010559082	3.6511664390564	21	S_temporal_sup
	-7.57708644866943	-101.592796325684	6.10565090179443	17	Pole_occipital			53.7340316772461	-37.6849136352539	8.6702823638916	22	S_temporal_sup
	-11.1784706115723	-101.085800170898	9.22001457214355	17	G_occipital_sup			49.2642478942871	-34.2853202819824	2.99490547180176	21	S_temporal_sup
29	-49.4297828674316	30.7445125579834	-1.78546714782715	47	G_front_inf-Triangul			51.9020576477051	-35.4822769165039	6.07856225967407	22	S_temporal_sup
	-34.5811233520508	36.6334838867188	11.7698135375977	45	S_front_inf			48.252067565918	-38.1202697753906	8.29898643493652	21	S_temporal_sup
	-43.5088500976562	27.2649478912354	12.0061168670654	45	S_front_inf			44.782600402832	-40.4118537902832	6.37072658538818	21	S_temporal_sup
	-43.3869743347168	31.0592613220215	20.4678134918213	48	S_front_inf			58.0805168151855	-50.7327270507812	5.22557353973389	21	S_temporal_sup
	-45.0663261413574	35.2248764038086	4.78122997283936	45	S_front_inf			48.5417442321777	-43.8594169616699	4.09620571136475	21	S_temporal_sup
	-40.7495956420898	38.1282424926758	20.9969139099121	45	G_front_middle			53.7832832336426	-46.8517379760742	3.73290753364563	21	S_temporal_sup
	-37.0937118530273	46.752986907959	12.3293237686157	46	G_front_middle			57.520679473877	-45.8665161132812	1.92346608638763	21	S_temporal_sup
	-49.2186660766602	21.4870262145996	18.094295501709	48	S_front_inf			55.0010566711426	-43.0527496337891	-2.93629837036133	21	S_temporal_sup
	-50.2331352233887	25.1121006011963	14.4693756103516	45	S_front_inf			61.2110366821289	-44.8883285522461	-0.602709054946899	21	G_temporal_middle
	-44.8108825683594	24.978458404541	17.1123390197754	45	S_front_inf			45.3845596313477	-41.540885925293	2.20734548568726	21	S_temporal_sup
	-39.7019729614258	28.6730995178223	16.8724269866943	48	S_front_inf			45.7251434326172	-32.7969551086426	1.24603867530823	21	S_temporal_sup
	-36.690788269043	31.1089477539062	12.717869758606	48	S_front_inf			44.3378448486328	-37.3319206237793	1.43358993530273	21	S_temporal_sup
	-38.787525177002	33.0935401916504	17.967113494873	48	S_front_inf			47.75	-41.2788772583008	-1.76638185977936	21	S_temporal_sup
	-50.7888832092285	29.2272281646729	3.01114726066589	45	G_front_inf-Triangul			51.057788848877	-39.4005508422852	-4.62008428573608	21	S_temporal_sup
	-43.1046104431152	32.4500885009766	9.0859489440918	45	S_front_inf		29	25.566743850708	-94.9601898193359	-14.1845855712891	18	Pole_occipital
	-38.3901062011719	35.9677848815918	6.65680170059204	45	S_front_inf			16.2526435852051	-92.1430282592773	-7.44435882568359	18	Pole_occipital
	-49.249382019043	28.4333591461182	9.05962944030762	45	G_front_inf-Triangul			28.0887489318848	-85.8202743530273	-12.2063426971436	18	G_and_S_occipital_inf
	-50.0019111633301	32.3454475402832	6.56313037872314	45	G_front_inf-Triangul			23.5075016021729	-83.0270233154297	-9.37362861633301	18	S_collat_transv_post
	-49.7477035522461	32.9562149047852	0.372637987136841	45	G_front_inf-Triangul			6.66544055938721	-91.9040222167969	-11.6978092193604	0	Pole_occipital
	-37.8060340881348	41.6107063293457	6.83394002914429	45	S_front_inf			19.076192855835	-98.9467391967773	-14.2109680175781	18	Pole_occipital
	-37.3872833251953	37.2540969848633	17.5559921264648	45	S_front_inf			10.5776147842407	-94.3388137817383	-9.15356063842773	18	Pole_occipital
	-42.5337715148926	34.4060440063477	20.8230762481689	45	G_front_middle			13.3912506103516	-88.9040679931641	-10.7743816375732	18	Pole_occipital
	-38.5612716674805	45.653678894043	7.63404178619385	45	G_front_middle			14.8511610031128	-95.9293212890625	-12.0111017227173	18	Pole_occipital
	-36.4389572143555	41.6944770812988	11.4097852706909	45	S_front_inf			20.343563079834	-95.3979110717773	-10.8358488082886	18	Pole_occipital
	-39.5594291687012	43.6398773193359	20.6108703613281	45	G_front_middle			19.7343406677246	-86.7624053955078	-8.41371822357178	18	Pole_occipital
	-36.9340438842773	42.2617378234863	16.2506828308105	45	G_front_middle			19.1941242218018	-85.5452270507812	-12.9396944046021	18	G_oc-temp_med-Lingual
	-36.7329216003418	47.2285232543945	16.317310333252	45	G_front_middle			26.951208114624	-90.3534164428711	-11.4186573028564	18	Pole_occipital
30	-30.6158332824707	9.82656669616699	54.1533584594727	8	G_front_middle			23.1712551116943	-89.9197616577148	-6.66905689239502	18	Pole_occipital
	-25.7589473724365	27.4447479248047	33.3049926757812	0	S_front_sup			25.5741062164307	-84.7434310913086	-10.3391771316528	18	S_collat_transv_post
	-29.1565895080566	17.0673179626465	42.0181083679199	0	S_front_sup			33.3986167907715	-86.5887451171875	-13.8277072906494	19	G_and_S_occipital_inf
	-20.7626152038574	22.9048919677734	38.980583190918	0	S_front_sup		30	20.8348960876465	-99.8144989013672	3.96514558792114	17	Pole_occipital
	-24.3424320220947	12.9491472244263	44.8782768249512	0	S_front_sup			43.9224128723145	-77.5527038574219	18.8001022338867	39	G_occipital_middle
	-18.2887916564941	36.2024612426758	34.5600471496582	32	S_front_sup			35.6041717529297	-82.5059204101562	-0.232232570648193	19	S_oc_middle_and_Lunatus
	-19.9012413024902	13.5511426925659	53.3656616210938	8	S_front_sup			45.4775428771973	-72.5429763793945	13.1202945709229	37	G_occipital_middle
	-32.0135650634766	28.0567169189453	40.6502456665039	9	G_front_middle			36.9144668579102	-84.5810699462891	15.1529846191406	19	G_occipital_middle
	-26.8435707092285	7.70846271514893	52.3754577636719	8	S_front_sup			47.9520797729492	-78.3753967285156	5.47334814071655	19	G_occipital_middle
	-32.0245399475098	12.8667726516724	47.6696128845215	9	S_front_sup			37.3661994934082	-76.3069000244141	9.12074089050293	19	S_oc_middle_and_Lunatus
	-26.883113861084	13.3159942626953	42.0003128051758	0	S_front_sup			29.1783027648926	-86.841796875	8.74033546447754	18	S_oc_middle_and_Lunatus
	-28.947452545166	10.1732110977173	47.5579414367676	6	S_front_sup			26.3551235198975	-92.1138916015625	0.967012763023376	18	G_occipital_middle
	-27.5628967285156	21.5507221221924	36.5779075622559	0	S_front_sup			30.9518699645996	-91.2302093505859	-6.38486385345459	18	G_occipital_middle
	-22.6132144927979	24.1760063171387	34.2668418884277	0	S_front_sup			24.527645111084	-98.0483856201172	7.13347387313843	17	Pole_occipital
	-24.3878040313721	18.2116222381592	37.5999603271484	0	S_front_sup			44.901725769043	-75.2703399658203	14.674072265625	19	G_occipital_middle
	-21.9673366546631	17.6339225769043	41.9315414428711	0	S_front_sup			40.178581237793	-81.2310943603516	17.1684093475342	39	G_occipital_middle
	-20.5782222747803	23.485408782959	45.4123153686523	0	S_front_sup			42.9814796447754	-74.7641296386719	10.58336353302	19	S_oc_middle_and_Lunatus
	-22.0887641906738	19.0120964050293	48.0423698425293	8	S_front_sup			40.5256271362305	-77.1511001586914	14.2039594650269	19	S_oc_middle_and_Lunatus
	-24.3460578918457	33.6946258544922	33.2194137573242	9	S_front_sup			48.7639389038086	-74.9942932128906	10.1988677978516	19	G_occipital_middle
	-21.3904857635498	37.2996368408203	32.2350082397461	9	S_front_sup			43.1982269287109	-78.2584457397461	6.71892929077148	19	S_oc_middle_and_Lunatus
	-20.9691791534424	31.0344543457031	32.070198059082	9	S_front_sup			41.6889114379883	-81.2042999267578	3.52855682373047	19	G_occipital_middle
	-19.5817451477051	28.7443180084229	42.3885269165039	9	S_front_sup			36.3340530395508	-78.794677734375	3.66062545776367	19	S_oc_middle_and_Lunatus
	-19.6898460388184	29.3544673919678	36.389533996582	9	S_front_sup			33.7583847045898	-85.7334976196289	11.0197458267212	18	S_oc_middle_and_Lunatus
	-17.6151828765869	34.9400749206543	39.4831047058105	32	S_front_sup			31.0057773590088	-89.4049072265625	13.0581893920898	18	G_occipital_middle
	-20.6069602966309	9.21875762939453	49.5602912902832	8	S_front_sup			36.2730941772461	-80.9155426025391	12.6299266815186	19	S_oc_middle_and_Lunatus
	-19.002721786499	6.72411441802979	54.87255859375	8	S_front_sup			32.7208023071289	-80.8109588623047	7.83379983901978	18	S_oc_middle_and_Lunatus
	-25.0922451019287	10.1023464202881	49.0150146484375	8	S_front_sup			29.7273597717285	-82.4435195922852	3.61868286132812	18	S_oc_middle_and_Lunatus
	-23.3045177459717	14.2874851226807	50.886890411377	8	S_front_sup			27.4052581787109	-91.8893280029297	10.1416797637939	18	G_occipital_middle
	-22.5003261566162	18.6950416564941	53.9157218933105	8	S_front_sup			29.9447116851807	-86.5235137939453	-0.221296280622482	18	S_oc_middle_and_Lunatus
	-32.222484588623	19.3880558013916	46.6713790893555	8	G_front_middle			26.9971313476562	-88.4977416992188	5.14585971832275	18	S_oc_middle_and_Lunatus
	-30.8012504577637	22.6203212738037	41.6246299743652	46	S_front_sup			27.397985458374	-93.9652633666992	5.35858964920044	18	G_occipital_middle
	-29.2707920074463	27.3895206451416	37.3116836547852	9	S_front_sup			23.463695526123	-96.2625427246094	1.54889607429504	18	Pole_occipital
	-30.5792655944824	32.1460189819336	38.9328765869141	9	S_front_sup			26.1138496398926	-97.1848373413086	-1.42346847057343	18	Pole_occipital
	-27.5455684661865	33.2124404907227	36.3491744995117	9	S_front_sup			34.099853515625	-88.2884368896484	-2.49394726753235	19	G_occipital_middle
31	-23.8036117553711	-78.7042083740234	16.9989967346191	19	S_oc_sup_and_transversal			28.8602104187012	-92.4185485839844	-2.30800580978394	18	G_occipital_middle
	-32.7456970214844	-78.6323699951172	16.6812744140625	19	S_oc_sup_and_transversal			29.2283973693848	-95.1888275146484	-11.1483840942383	18	Pole_occipital
	-25.6464653015137	-86.8544998168945	13.1309261322021	18	S_oc_sup_and_transversal			39.9151229858398	-85.3907852172852	-0.73199075460434	19	G_occipital_middle
	-36.3253440856934	-86.9453353881836	14.7338285446167	19	G_occipital_middle		31	1.02545022964478	-6.70955657958984	20.9581756591797	0	Medial_wall
	-16.5786762237549	-91.5518798828125	17.9993267059326	18	S_oc_sup_and_transversal			5.94542598724365	-28.027063369751	13.1795778274536	0	Medial_wall
	-34.7946281433105	-81.8378753662109	22.3183555603027	19	S_oc_sup_and_transversal			2.14516019821167	-18.0965309143066	16.1959133148193	0	Medial_wall
	-27.7855472564697	-77.4816360473633	14.1236085891724	19	S_oc_sup_and_transversal			3.94084477424622	-19.6127510070801	9.1273250579834	0	Medial_wall
	-35.0995178222656	-82.91455078125	16.2742652893066	19	S_oc_sup_and_transversal			7.96656656265259	-36.019645690918	6.47125720977783	27	Medial_wall
	-23.5499610900879	-82.6183090209961	13.1041412353516	18	S_oc_sup_and_transversal			8.92266273498535	-31.136402130127	4.45739603042603	27	Medial_wall
	-29.4765357971191	-81.6372299194336	12.4152679443359	18	S_oc_sup_and_transversal			0.737713813781738	-31.1757545471191	17.8074913024902	0	Medial_wall
	-31.4698886871338	-86.2988586425781	12.3081254959106	18	S_oc_sup_and_transversal			1.92179834842682	-40.7389335632324	8.61184501647949	29	Medial_wall
	-28.3784332275391	-90.8870697021484	13.0060424804688	18	G_occipital_middle			1.31800329685211	-12.5162258148193	18.3834323883057	0	Medial_wall
	-23.2887668609619	-82.5238265991211	21.3201541900635	19	S_oc_sup_and_transversal			2.62966871261597	-12.5952939987183	14.1856021881104	0	Medial_wall
	-17.511157989502	-87.1324081420898	21.5267372131348	19	S_oc_sup_and_transversal			1.53647136688232	-7.26381969451904	16.3552684783936	0	Medial_wall
	-19.7642860412598	-85.1115646362305	17.0603084564209	19	S_oc_sup_and_transversal			4.08354091644287	-23.2212772369385	14.668966293335	0	Medial_wall
	-13.3580837249756	-91.5298843383789	22.6114501953125	18	G_occipital_sup			6.15040683746338	-23.2256622314453	11.6522750854492	0	Medial_wall
	-20.4791526794434	-89.3864364624023	14.465838432312	18	S_oc_sup_and_transversal			4.15648651123047	-18.0309543609619	13.1244735717773	0	Medial_wall
	-19.080940246582	-94.8833465576172	15.8268003463745	18	G_occipital_sup			3.0695948600769	-12.8032302856445	10.7775325775146	0	Medial_wall
	-23.7251396179199	-92.6908950805664	13.6928987503052	18	S_oc_sup_and_transversal			2.14340853691101	-15.4565353393555	6.51667261123657	0	Medial_wall
32	-11.6680755615234	53.8933181762695	1.29290652275085	10	G_and_S_cingul-Ant			6.62397003173828	-32.3731460571289	10.4467802047729	0	Medial_wall
	-5.98331928253174	35.8189010620117	-8.36441898345947	11	G_and_S_cingul-Ant			9.96132183074951	-32.7432861328125	7.63670253753662	0	Medial_wall
	-9.38955974578857	53.8164672851562	13.0723495483398	10	G_front_sup			8.18429565429688	-28.1541786193848	9.8773775100708	0	Medial_wall
	-11.4764957427979	44.3836135864258	5.05833053588867	32	G_and_S_cingul-Ant			4.29905557632446	-23.1270847320557	4.11999797821045	0	Medial_wall
	-12.3848400115967	43.3644981384277	-3.10464358329773	10	G_and_S_cingul-Ant			6.47089004516602	-25.3349761962891	6.88360357284546	0	Medial_wall
	-6.5334906578064	51.1637420654297	-9.18456268310547	10	G_and_S_cingul-Ant			8.2034215927124	-28.7103462219238	1.43230843544006	27	Medial_wall
	-9.61429786682129	40.2973403930664	-13.0863828659058	11	S_suborbital			0.463947713375092	-13.2365217208862	22.6251926422119	0	Medial_wall
	-7.66947269439697	58.3342208862305	17.0042152404785	10	G_front_sup			1.01977038383484	-19.0549278259277	20.1156368255615	0	Medial_wall
	-7.65920257568359	52.0311508178711	19.07253074646	32	G_front_sup			0.480482816696167	-25.7880210876465	21.2484073638916	0	Medial_wall
	-8.81906700134277	58.7942924499512	10.702938079834	10	G_front_sup			1.9984724521637	-24.5179252624512	17.4895362854004	0	Medial_wall
	-8.86502075195312	58.8534545898438	4.1253342628479	10	G_front_sup			2.69872999191284	-29.4698371887207	14.844856262207	0	Medial_wall
	-10.3655910491943	54.2373428344727	7.69088888168335	10	G_front_sup			1.05639886856079	-36.1649475097656	13.1541872024536	0	Medial_wall
	-13.5934934616089	44.9368705749512	10.4321365356445	32	G_and_S_cingul-Ant			2.59999418258667	-33.6688919067383	10.0090808868408	0	Medial_wall
	-11.5551280975342	40.0375328063965	7.2679238319397	32	G_and_S_cingul-Ant			4.40968561172485	-37.672721862793	6.36559438705444	27	Medial_wall
	-9.89227390289307	48.9965629577637	14.6373014450073	32	G_and_S_cingul-Ant		32	56.4639358520508	-3.37882924079895	-9.15469169616699	22	G_temp_sup-Lateral
	-9.02812957763672	49.2685089111328	8.28594398498535	32	G_and_S_cingul-Ant			62.1878547668457	-9.19008445739746	-3.44241571426392	22	G_temp_sup-Lateral
	-12.3178863525391	48.3712768554688	4.13023376464844	10	G_and_S_cingul-Ant			51.7715682983398	1.75499856472015	-19.4284000396729	21	G_temp_sup-Lateral
	-9.02501487731934	42.0987243652344	2.40956616401672	11	G_and_S_cingul-Ant			56.3998947143555	-17.4079704284668	-16.7605419158936	20	S_temporal_sup
	-5.35848712921143	40.0365905761719	6.31921434402466	32	G_and_S_cingul-Ant			48.7265090942383	-14.3354587554932	-11.8935737609863	22	S_temporal_sup
	-13.4494228363037	47.9818649291992	-0.974702537059784	10	G_and_S_cingul-Ant			49.7422752380371	-8.5485668182373	-21.9879951477051	20	S_temporal_sup
	-10.7084102630615	44.8012504577637	1.12502789497375	10	G_and_S_cingul-Ant			56.8323860168457	1.97433829307556	-27.8611698150635	21	G_temporal_middle
	-7.30892944335938	42.8776016235352	-1.94175839424133	10	G_and_S_cingul-Ant			59.6007804870605	-6.45416021347046	-6.76519107818604	22	G_temp_sup-Lateral
	-8.93062973022461	40.0818099975586	-5.46245956420898	11	G_and_S_cingul-Ant			58.6839904785156	2.05408549308777	-8.61350727081299	21	G_temp_sup-Lateral
	-5.2442045211792	38.6465950012207	-4.2776403427124	11	G_and_S_cingul-Ant			56.1899490356445	5.00105047225952	-12.3603000640869	21	G_temp_sup-Lateral
	-8.02581596374512	58.6881484985352	-0.910785973072052	10	G_front_sup			53.8382377624512	-0.711216151714325	-14.0745906829834	21	G_temp_sup-Lateral
	-7.2794189453125	58.7256698608398	-6.57385540008545	11	G_and_S_transv_frontopol			63.833122253418	-16.2707328796387	-14.5242366790771	21	G_temporal_middle
	-9.39040756225586	52.1497192382812	-4.15284585952759	10	G_and_S_cingul-Ant			61.6321907043457	-11.6223812103271	-18.3038063049316	21	G_temporal_middle
	-5.61057710647583	57.6562995910645	-13.3854370117188	11	G_rectus			55.2089233398438	-11.4874954223633	-7.05369186401367	22	S_temporal_sup
	-4.92558193206787	55.512321472168	-21.3504753112793	11	G_rectus			53.0093002319336	-9.31305122375488	-12.1112728118896	22	S_temporal_sup
	-6.8771767616272	50.3598480224609	-15.9517993927002	11	G_rectus			52.8526802062988	-13.2391757965088	-20.5623588562012	20	S_temporal_sup
	-12.3691301345825	47.6885223388672	-6.67886352539062	10	G_and_S_cingul-Ant			57.9331169128418	-7.49587869644165	-22.5807838439941	20	G_temporal_middle
	-6.63329076766968	44.4842720031738	-17.17893409729	11	G_rectus			48.8097496032715	-17.0355644226074	-16.8282279968262	20	S_temporal_sup
	-8.16211128234863	46.0033912658691	-11.4486770629883	11	G_and_S_cingul-Ant			47.7669486999512	-11.6890392303467	-17.1765060424805	20	S_temporal_sup
	-12.2175130844116	41.6897506713867	-8.38142395019531	10	G_and_S_cingul-Ant			49.8688049316406	-6.26929473876953	-16.4644260406494	21	S_temporal_sup
	-10.0954217910767	36.6276168823242	-9.36349582672119	11	G_and_S_cingul-Ant			54.225170135498	-3.96455836296082	-25.2551345825195	21	S_temporal_sup
	-5.77837038040161	38.5558586120605	-19.2579479217529	11	S_suborbital			59.8471984863281	-3.1354546546936	-25.5748729705811	21	G_temporal_middle
33	-36.3380241394043	-85.4009628295898	-2.17843770980835	19	S_oc_middle_and_Lunatus			48.5338668823242	-3.57999181747437	-21.481538772583	21	S_temporal_sup
	-44.3913345336914	-75.9480743408203	14.7873020172119	19	G_occipital_middle			50.5025215148926	0.299742043018341	-26.1742191314697	21	S_temporal_sup
	-29.270055770874	-92.9658126831055	9.67462730407715	18	G_occipital_middle		33	53.7353439331055	-57.5638542175293	5.97912979125977	37	G_temporal_middle
	-40.9068069458008	-81.0816497802734	6.55169296264648	19	S_oc_middle_and_Lunatus			46.3752670288086	-60.9591789245605	20.4700508117676	39	S_temporal_sup
	-35.6289558410645	-81.7798461914062	9.83073902130127	19	S_oc_middle_and_Lunatus			45.4591217041016	-57.0375175476074	12.0867528915405	37	S_temporal_sup
	-26.9816093444824	-85.7016754150391	1.69090056419373	18	S_oc_middle_and_Lunatus			45.880729675293	-60.9425048828125	6.28284788131714	37	S_temporal_sup
	-21.7733383178711	-97.9611511230469	13.487419128418	0	G_occipital_middle			38.3016929626465	-62.0553703308105	12.9986009597778	37	S_temporal_sup
	-12.1101169586182	-102.125289916992	3.02493476867676	17	Pole_occipital			38.6111602783203	-67.3176651000977	22.4685859680176	39	S_temporal_sup
	-21.817626953125	-97.3900756835938	1.33425736427307	18	Pole_occipital			50.5037231445312	-59.6182632446289	19.569242477417	39	S_temporal_sup
	-28.2461700439453	-95.3520965576172	-4.97020101547241	18	Pole_occipital			56.6912231445312	-55.1446533203125	8.29534339904785	37	S_temporal_sup
	-43.0036430358887	-78.0738830566406	9.89721393585205	19	S_oc_middle_and_Lunatus			53.7882308959961	-56.8649482727051	10.5557651519775	37	S_temporal_sup
	-46.7161750793457	-79.6031875610352	7.21188259124756	19	G_occipital_middle			49.8655052185059	-58.130500793457	16.4760570526123	37	S_temporal_sup
	-47.8205223083496	-75.8269653320312	11.1569623947144	19	G_occipital_middle			44.78076171875	-58.6503105163574	16.9512557983398	39	S_temporal_sup
	-38.0428657531738	-84.0591583251953	2.21024775505066	19	S_oc_middle_and_Lunatus			50.977970123291	-57.449577331543	13.1297960281372	37	S_temporal_sup
	-41.3426818847656	-85.4364166259766	-0.314205944538116	19	G_occipital_middle			49.1870460510254	-56.681224822998	8.27008724212646	37	S_temporal_sup
	-43.4989547729492	-83.5186996459961	4.03185319900513	19	G_occipital_middle			40.8354187011719	-58.2811164855957	12.505784034729	37	S_temporal_sup
	-43.2327041625977	-77.3257598876953	18.1446876525879	39	G_occipital_middle			40.1044921875	-59.618236541748	18.1665134429932	39	S_temporal_sup
	-32.8601188659668	-89.8833999633789	11.4712142944336	18	G_occipital_middle			49.9122085571289	-59.7439994812012	5.42306327819824	37	S_temporal_sup
	-39.8445358276367	-81.9810943603516	15.4382839202881	19	G_occipital_middle			44.6944541931152	-58.0356063842773	7.81145334243774	37	S_temporal_sup
	-39.273250579834	-78.0981979370117	12.9137344360352	19	S_oc_middle_and_Lunatus			41.0562286376953	-60.9777297973633	8.58843421936035	37	S_temporal_sup
	-36.6791725158691	-86.2606582641602	11.1812047958374	19	G_occipital_middle			43.1467437744141	-63.7152214050293	6.1775164604187	37	S_occipital_ant
	-31.5698585510254	-86.7262878417969	8.27784442901611	18	S_oc_middle_and_Lunatus			40.7828369140625	-65.8255767822266	8.95863628387451	37	S_temporal_sup
	-37.0583229064941	-78.8842697143555	7.72575235366821	19	S_oc_middle_and_Lunatus			47.5730056762695	-63.9193115234375	24.0437049865723	39	S_temporal_sup
	-26.1521854400635	-88.8694839477539	6.65399408340454	18	S_oc_middle_and_Lunatus			39.6203536987305	-70.2988128662109	26.1665229797363	39	S_temporal_sup
	-30.7846279144287	-82.6278839111328	5.54405450820923	18	S_oc_middle_and_Lunatus			41.8102989196777	-72.7536926269531	20.4473762512207	39	S_temporal_sup
	-33.6072769165039	-81.9808197021484	3.29585528373718	19	S_oc_middle_and_Lunatus			43.1285820007324	-66.5625839233398	25.5059471130371	39	S_temporal_sup
	-31.5326480865479	-85.5093994140625	-1.30440235137939	19	S_oc_middle_and_Lunatus			41.4093208312988	-62.9037780761719	22.1066055297852	39	S_temporal_sup
	-26.2134056091309	-96.2490234375	10.9436073303223	17	G_occipital_middle			40.8256301879883	-70.6423492431641	16.4188194274902	39	S_temporal_sup
	-20.5011978149414	-97.4565353393555	7.11844635009766	17	Pole_occipital			37.7277717590332	-64.7663497924805	18.0572681427002	39	S_temporal_sup
	-23.1028823852539	-93.7539215087891	6.17723083496094	18	S_oc_middle_and_Lunatus			40.5162124633789	-67.8738479614258	13.0502033233643	37	S_temporal_sup
	-15.5465488433838	-99.325813293457	8.23192310333252	17	Pole_occipital			44.8041458129883	-70.7786178588867	9.90781593322754	37	G_occipital_middle
	-17.785436630249	-100.839027404785	2.14981865882874	17	Pole_occipital			56.3141899108887	-60.4904556274414	4.08061552047729	37	G_temporal_middle
	-21.4880771636963	-99.4436264038086	-1.91968727111816	18	Pole_occipital			52.0823135375977	-62.4310913085938	3.70874834060669	37	G_temporal_middle
	-23.1470756530762	-91.3960800170898	1.18275451660156	18	S_oc_middle_and_Lunatus		34	61.2598991394043	-23.2337532043457	-0.395796120166779	21	G_temp_sup-Lateral
	-25.3711395263672	-96.6077041625977	-1.87300038337708	18	Pole_occipital			45.9695816040039	-27.3563995361328	-2.51324129104614	21	S_temporal_sup
	-28.2814121246338	-91.1289138793945	-1.66192376613617	18	S_oc_middle_and_Lunatus			52.3257446289062	-32.8528861999512	-9.13629722595215	20	S_temporal_sup
	-30.3356742858887	-89.4943923950195	-5.35615491867065	18	S_oc_middle_and_Lunatus			64.6914520263672	-19.330135345459	0.656667649745941	22	G_temp_sup-Lateral
	-38.2801895141602	-87.4767837524414	-4.78783130645752	19	G_occipital_middle			66.2573852539062	-22.4180717468262	2.30953741073608	21	G_temp_sup-Lateral
34	-61.878791809082	-48.1490249633789	15.6939191818237	22	G_temp_sup-Lateral			64.5551300048828	-26.6387386322021	1.05508065223694	21	G_temp_sup-Lateral
	-51.6768569946289	-40.7304306030273	30.2514152526855	48	G_pariet_inf-Supramar			57.69091796875	-27.2717685699463	0.737057685852051	21	S_temporal_sup
	-48.2768478393555	-39.0370826721191	11.8547992706299	41	Lat_Fis-post			62.30078125	-37.6748237609863	-6.23869037628174	21	G_temporal_middle
	-61.4256820678711	-32.846076965332	26.2953338623047	48	G_pariet_inf-Supramar			53.2552261352539	-25.6765174865723	-1.10639882087708	21	S_temporal_sup
	-57.8862800598145	-46.4475250244141	30.6603336334229	48	G_pariet_inf-Supramar			49.2590179443359	-28.8493709564209	0.601649641990662	21	S_temporal_sup
	-55.7024917602539	-48.3361358642578	22.6485862731934	42	G_temp_sup-Plan_tempo			57.3826179504395	-21.7050132751465	-1.88996291160583	21	S_temporal_sup
	-40.8946495056152	-36.842845916748	20.3383636474609	41	Lat_Fis-post			49.4924278259277	-23.6063709259033	-3.33189463615417	0	S_temporal_sup
	-51.0006713867188	-32.8207778930664	24.0219306945801	48	G_pariet_inf-Supramar			44.8034324645996	-25.9270877838135	-6.92901372909546	0	S_temporal_sup
	-46.8850975036621	-43.2493667602539	22.1837272644043	41	Lat_Fis-post			47.8290939331055	-35.3671646118164	-6.2091588973999	21	S_temporal_sup
	-58.3978385925293	-40.7396659851074	14.6136293411255	42	G_temp_sup-Plan_tempo			55.323356628418	-36.3005676269531	-6.53096294403076	21	S_temporal_sup
	-58.4461441040039	-34.756649017334	30.9872798919678	48	G_pariet_inf-Supramar			44.1696701049805	-31.8456726074219	-2.49135541915894	21	S_temporal_sup
	-54.6343994140625	-38.8589286804199	32.5753326416016	40	G_pariet_inf-Supramar			45.4179954528809	-30.8148441314697	-7.08175802230835	21	S_temporal_sup
	-54.9501762390137	-36.149600982666	28.8289546966553	48	G_pariet_inf-Supramar			49.1082191467285	-29.0486946105957	-10.5781745910645	20	S_temporal_sup
	-57.0254440307617	-42.104850769043	34.3613815307617	40	G_pariet_inf-Supramar			59.825553894043	-33.609302520752	-9.29101181030273	21	S_temporal_sup
	-54.1255493164062	-44.2374649047852	31.3198280334473	48	G_pariet_inf-Supramar			57.3877983093262	-29.602237701416	-10.99928855896	20	S_temporal_sup
	-56.4645004272461	-47.8656845092773	27.2702674865723	40	G_temp_sup-Plan_tempo			64.5900421142578	-29.9834957122803	-10.1356134414673	21	G_temporal_middle
	-51.9232482910156	-46.0650253295898	27.7993125915527	48	G_temp_sup-Plan_tempo		35	2.68820333480835	-33.760669708252	25.2727279663086	23	Medial_wall
	-60.0485343933105	-49.7643699645996	27.5888919830322	40	G_pariet_inf-Supramar			7.76044225692749	-50.1633110046387	8.41231632232666	30	G_cingul-Post-ventral
	-60.1966934204102	-49.9219589233398	22.9517478942871	22	G_temp_sup-Plan_tempo			7.12449884414673	-21.0616645812988	29.0662746429443	0	S_pericallosal
	-60.1619186401367	-48.1023788452148	19.2086753845215	22	G_temp_sup-Plan_tempo			0.12343867868185	-19.9882469177246	24.1277885437012	0	Medial_wall
	-42.6041641235352	-40.5129623413086	16.2745704650879	41	Lat_Fis-post			4.16475629806519	-23.4113540649414	33.7121543884277	23	G_and_S_cingul-Mid-Post
	-56.3652229309082	-30.3505191802979	19.9801750183105	42	G_pariet_inf-Supramar			8.20260810852051	-34.1318130493164	29.5998077392578	23	S_pericallosal
	-50.706470489502	-31.4897575378418	18.887882232666	0	G_pariet_inf-Supramar			8.82418823242188	-44.583122253418	23.4417839050293	26	S_pericallosal
	-56.8204116821289	-33.078800201416	24.2623519897461	48	G_pariet_inf-Supramar			5.4704155921936	-54.0485038757324	12.6986846923828	30	G_cingul-Post-ventral
	-50.6660079956055	-37.0721054077148	27.4819240570068	48	G_pariet_inf-Supramar			4.40906000137329	-43.5929946899414	17.551929473877	30	Medial_wall
	-43.1489334106445	-39.7687873840332	22.148983001709	41	Lat_Fis-post			2.13614392280579	-20.3626575469971	27.4279289245605	0	S_pericallosal
	-47.140983581543	-41.5208358764648	17.3047637939453	41	Lat_Fis-post			5.14110040664673	-27.4036045074463	27.0609035491943	23	S_pericallosal
	-45.2726554870605	-34.2646255493164	23.1575050354004	48	Lat_Fis-post			0.394230782985687	-27.2633419036865	25.1074104309082	23	Medial_wall
	-46.1626396179199	-38.3593063354492	25.8943119049072	48	Lat_Fis-post			4.67159175872803	-25.6525230407715	39.0799140930176	23	G_cingul-Post-dorsal
	-48.3361740112305	-42.8113288879395	26.9326362609863	48	Lat_Fis-post			5.30535125732422	-29.8446197509766	34.8596611022949	23	G_cingul-Post-dorsal
	-51.8019409179688	-43.0427856445312	17.8154067993164	42	G_temp_sup-Plan_tempo			8.82658672332764	-27.8776092529297	29.5409755706787	23	S_pericallosal
	-53.6155624389648	-39.5213394165039	13.6370134353638	42	G_temp_sup-Plan_tempo			8.18356895446777	-33.9054260253906	27.2042961120605	23	S_pericallosal
	-50.9018478393555	-45.7964553833008	22.6903896331787	42	G_temp_sup-Plan_tempo			7.30672073364258	-22.081844329834	31.5166625976562	23	S_pericallosal
	-56.15087890625	-45.0509147644043	18.298168182373	42	G_temp_sup-Plan_tempo			5.52347660064697	-28.366491317749	30.5268745422363	23	S_pericallosal
	-61.5020027160645	-43.831298828125	15.9966945648193	42	G_temp_sup-Plan_tempo			4.08663702011108	-34.0224189758301	30.6584358215332	23	G_cingul-Post-dorsal
	-60.2190170288086	-37.1914596557617	12.053279876709	42	G_temp_sup-Plan_tempo			9.12748432159424	-39.5924263000488	27.2467842102051	26	S_pericallosal
	-63.0275802612305	-39.9883575439453	13.0349941253662	42	G_temp_sup-Lateral			6.86538314819336	-39.3293647766113	24.3244934082031	26	S_pericallosal
	-64.3083953857422	-36.362865447998	9.97075080871582	22	G_temp_sup-Lateral			4.67857074737549	-39.298412322998	28.4226932525635	23	G_cingul-Post-dorsal
35	-4.02899074554443	-33.3918342590332	30.6951103210449	23	G_cingul-Post-dorsal			5.10006237030029	-44.6545715332031	26.0987701416016	26	G_cingul-Post-dorsal
	-5.26378536224365	-50.5930709838867	18.5832843780518	30	G_precuneus			4.44717311859131	-48.4804458618164	20.9189262390137	30	G_cingul-Post-dorsal
	-6.43034362792969	-9.63243007659912	31.3111362457275	0	S_pericallosal			0.116328537464142	-32.8561096191406	22.128490447998	0	Medial_wall
	0.0188345313072205	-35.7081718444824	21.8618679046631	0	Medial_wall			7.30139064788818	-43.8398284912109	20.5968360900879	26	S_pericallosal
	-5.06037712097168	-26.3352909088135	37.2050476074219	23	G_cingul-Post-dorsal			2.48132085800171	-39.0678215026855	22.0957584381104	26	Medial_wall
	-4.74884557723999	-43.0560111999512	27.3924503326416	26	G_cingul-Post-dorsal			6.24135398864746	-54.3459167480469	15.9848041534424	30	G_cingul-Post-dorsal
	-3.63587379455566	-14.1735153198242	35.8498725891113	23	G_and_S_cingul-Mid-Post			6.59817361831665	-48.0064888000488	18.2382793426514	30	G_cingul-Post-ventral
	-6.77506017684937	-22.6259994506836	31.2917423248291	23	S_pericallosal			8.7209415435791	-47.7409744262695	15.9515438079834	29	S_pericallosal
	-3.42698669433594	-22.4072723388672	27.4172973632812	0	S_pericallosal			6.46847820281982	-51.9257011413574	10.3061923980713	0	G_cingul-Post-ventral
	-8.35283374786377	-34.5384941101074	27.3622398376465	23	S_pericallosal			8.6428279876709	-46.4250717163086	13.3150177001953	29	G_cingul-Post-ventral
	-0.283670961856842	-7.78813934326172	26.3612003326416	0	Medial_wall			0.700007081031799	-38.1034660339355	17.7953796386719	26	Medial_wall
	-7.06133508682251	-43.5471153259277	21.2999839782715	26	S_pericallosal			2.05156373977661	-42.7305374145508	13.2908601760864	29	Medial_wall
	0.110137186944485	-42.916618347168	11.6574392318726	0	Medial_wall			7.81246089935303	-44.9258079528809	10.4865589141846	29	Medial_wall
	-7.44531869888306	-49.9569816589355	11.2314796447754	30	G_cingul-Post-ventral		36	13.2351684570312	-77.6152420043945	3.93577265739441	17	S_calcarine
	-5.49009609222412	-30.69140625	38.7746810913086	23	G_cingul-Post-dorsal			14.1482439041138	-86.7354278564453	5.32668876647949	17	S_calcarine
	-4.43818712234497	-29.4495697021484	33.6338729858398	23	G_cingul-Post-dorsal			7.46781158447266	-76.7488174438477	13.268084526062	17	S_calcarine
	-4.28688526153564	-38.1507949829102	29.012622833252	23	G_cingul-Post-dorsal			5.51732587814331	-80.0974273681641	10.089075088501	17	G_cuneus
	-4.47313594818115	-47.130241394043	23.7045764923096	30	G_cingul-Post-dorsal			13.5518436431885	-90.1572418212891	5.0964732170105	17	S_calcarine
	-5.30478429794312	-56.1314086914062	13.2570371627808	30	G_precuneus			8.80528354644775	-87.0369338989258	8.27086734771729	17	G_cuneus
	-5.73087882995605	-2.86871027946472	30.8012962341309	0	S_pericallosal			12.7160978317261	-82.8972930908203	10.4208040237427	0	S_calcarine
	-5.98969316482544	-4.73615455627441	32.8647537231445	23	S_pericallosal			15.318567276001	-82.6076965332031	3.52155947685242	17	S_calcarine
	-3.67235565185547	-7.36513519287109	34.8658294677734	23	G_and_S_cingul-Mid-Post			14.3513517379761	-79.5260391235352	11.1871185302734	17	S_calcarine
	-5.06942462921143	-11.7947788238525	32.7901382446289	23	G_and_S_cingul-Mid-Post			6.2496190071106	-67.2902679443359	12.2391796112061	17	G_cuneus
	-4.11932802200317	-20.5804138183594	37.121940612793	23	G_and_S_cingul-Mid-Post			11.3395080566406	-71.9537811279297	14.796407699585	17	S_calcarine
	-6.96202754974365	-16.3930683135986	31.4924201965332	23	S_pericallosal			15.0908327102661	-75.851318359375	11.0876245498657	17	S_calcarine
	-4.09406709671021	-18.3349418640137	32.4149742126465	23	G_and_S_cingul-Mid-Post			4.6876745223999	-75.5823593139648	6.27549600601196	17	G_oc-temp_med-Lingual
	-4.0009913444519	-24.322338104248	32.7530097961426	23	G_cingul-Post-dorsal			9.30307579040527	-86.6359634399414	-2.15260720252991	17	S_calcarine
	-5.51716899871826	-28.3497200012207	30.437255859375	23	S_pericallosal			6.94236278533936	-81.8241119384766	1.22297489643097	17	G_oc-temp_med-Lingual
	-8.52943420410156	-28.2465934753418	29.5165042877197	23	S_pericallosal			10.1662445068359	-90.5103454589844	0.0169023033231497	17	Pole_occipital
	-7.75200128555298	-33.9384536743164	29.4628486633301	23	S_pericallosal			5.34127330780029	-91.2737655639648	-5.88812017440796	0	G_oc-temp_med-Lingual
	-5.38054037094116	-15.8294019699097	29.4222373962402	0	S_pericallosal		37	41.5516357421875	-47.402946472168	-20.2427101135254	37	G_oc-temp_lat-fusifor
	-7.026930809021	-22.2175693511963	29.0563716888428	23	S_pericallosal			48.8345375061035	-55.4244003295898	-14.8156843185425	37	G_temporal_inf
	-5.81443119049072	-28.761474609375	27.2065029144287	23	S_pericallosal			40.7887382507324	-63.8808708190918	-12.6762142181396	19	S_oc-temp_lat
	-1.07942140102386	-29.2752323150635	25.4071941375732	23	Medial_wall			42.3256568908691	-50.2846450805664	-12.5077457427979	37	S_oc-temp_lat
	-4.23928165435791	-35.2035140991211	25.1557350158691	23	S_pericallosal			53.2939758300781	-43.9304618835449	-21.2864208221436	20	G_temporal_inf
	-1.17249381542206	-1.51405143737793	28.9334411621094	0	Medial_wall			48.7417907714844	-37.8554534912109	-19.9804039001465	20	S_oc-temp_lat
	-3.12503719329834	-8.53109645843506	29.6468544006348	0	S_pericallosal			41.1519966125488	-54.4777336120605	-19.4215698242188	37	G_oc-temp_lat-fusifor
	-0.371072113513947	-0.912982761859894	24.4349098205566	0	Medial_wall			41.8330421447754	-40.7853355407715	-20.9471836090088	37	G_oc-temp_lat-fusifor
	-0.340382248163223	-22.195987701416	24.326229095459	0	Medial_wall			43.3327522277832	-69.3759613037109	-16.2467002868652	19	G_and_S_occipital_inf
	-1.18914675712585	-15.2970123291016	27.4940223693848	0	Medial_wall			43.830493927002	-63.0654830932617	-12.53249168396	19	S_oc-temp_lat
	-0.397055804729462	-14.7645139694214	22.8286666870117	0	Medial_wall			47.2409133911133	-57.9381790161133	-10.4084148406982	37	G_temporal_inf
	-8.30527400970459	-38.9335861206055	27.5157737731934	23	S_pericallosal			43.2251472473145	-57.4197998046875	-10.1651439666748	37	S_oc-temp_lat
	-2.70969796180725	-39.8816719055176	22.0681667327881	0	Medial_wall			53.3252487182617	-56.7204513549805	-15.0907230377197	37	G_temporal_inf
	-7.69314289093018	-39.3463668823242	24.7272453308105	26	S_pericallosal			54.4727897644043	-53.0361442565918	-19.3838558197021	37	G_temporal_inf
	-8.35772323608398	-43.50390625	24.5666160583496	26	S_pericallosal			39.8303718566895	-63.3077774047852	-15.6110868453979	19	G_oc-temp_lat-fusifor
	-7.48791027069092	-47.434757232666	20.3480186462402	30	S_pericallosal			46.0047721862793	-52.6780166625977	-12.5698175430298	37	S_oc-temp_lat
	0.701614856719971	-39.9102249145508	16.760326385498	29	Medial_wall			40.4118156433105	-57.2595634460449	-11.8819398880005	37	S_oc-temp_lat
	-5.15042304992676	-43.9842185974121	8.92210102081299	0	Medial_wall			40.441535949707	-56.1502075195312	-16.1481380462646	37	S_oc-temp_lat
	-7.83079767227173	-47.102424621582	16.5463256835938	29	S_pericallosal			41.3193130493164	-48.9261093139648	-16.2975730895996	37	S_oc-temp_lat
	-5.94381761550903	-50.4840660095215	14.1890316009521	30	G_cingul-Post-ventral			51.2952461242676	-49.7592582702637	-17.4400081634521	20	G_temporal_inf
	-2.99551653862	-43.4185562133789	17.2277183532715	0	Medial_wall			45.111213684082	-43.794750213623	-15.319787979126	20	S_oc-temp_lat
	-5.742995262146	-45.7921943664551	12.8123826980591	29	Medial_wall			43.0424118041992	-41.927173614502	-17.6301212310791	37	S_oc-temp_lat
	-8.63998603820801	-48.5647964477539	8.79006767272949	29	G_cingul-Post-ventral			48.0506973266602	-46.3152542114258	-15.6086177825928	20	S_oc-temp_lat
	-6.24227237701416	-55.3182754516602	8.85017585754395	30	G_precuneus			50.7794990539551	-40.9676132202148	-20.5220909118652	20	G_temporal_inf
36	-40.1308288574219	-34.4966201782227	35.5993118286133	40	S_postcentral			53.7503662109375	-35.5991058349609	-26.6951141357422	20	G_temporal_inf
	-31.2005672454834	-40.529899597168	44.3059997558594	40	S_postcentral			46.1760864257812	-35.8354377746582	-19.9481048583984	20	S_oc-temp_lat
	-40.892162322998	-29.2139854431152	41.9655075073242	2	S_postcentral			50.9744033813477	-32.398006439209	-25.278341293335	20	G_temporal_inf
	-46.5063667297363	-41.5653762817383	41.0310668945312	40	S_postcentral		38	65.1569061279297	-16.1543216705322	2.38162446022034	22	G_temp_sup-Lateral
	-36.2575798034668	-36.5598526000977	53.8892936706543	3	S_postcentral			56.2142219543457	-13.8082580566406	1.51018118858337	22	G_temp_sup-Lateral
	-37.9447288513184	-33.640495300293	46.3709297180176	40	S_postcentral			51.3709831237793	-23.0972461700439	4.00198459625244	48	S_temporal_transverse
	-33.2392196655273	-36.4512557983398	37.3390922546387	0	S_postcentral			47.431941986084	-31.0898380279541	8.90399932861328	41	Lat_Fis-post
	-40.8930473327637	-42.7265243530273	38.5687942504883	40	S_postcentral			63.3286552429199	-23.4238319396973	5.7150444984436	22	G_temp_sup-Lateral
	-44.8164367675781	-29.3737030029297	47.7484817504883	2	S_postcentral			58.6051139831543	-4.30777835845947	-1.92013382911682	48	G_temp_sup-Lateral
	-45.068244934082	-27.1076717376709	44.0546226501465	3	S_postcentral			47.3620414733887	-22.48948097229	7.17964315414429	48	G_temp_sup-G_T_transv
	-38.473949432373	-30.2683925628662	36.8998641967773	3	S_postcentral			44.4547309875488	-26.2926273345947	7.79168844223022	48	G_temp_sup-G_T_transv
	-41.8564949035645	-31.0820198059082	34.7201728820801	48	S_postcentral			51.1703605651855	-14.2512845993042	4.08162260055542	48	G_temp_sup-G_T_transv
	-41.7974090576172	-27.5544490814209	38.0104942321777	2	S_postcentral			49.4101943969727	-18.6551628112793	6.02281427383423	48	G_temp_sup-G_T_transv
	-43.2579650878906	-38.618522644043	39.2656478881836	40	S_postcentral			53.7102279663086	-18.5040912628174	2.55884599685669	22	G_temp_sup-G_T_transv
	-46.7400360107422	-38.7889862060547	42.5464248657227	40	S_postcentral			62.2491455078125	-14.5665836334229	2.45498895645142	22	G_temp_sup-Lateral
	-44.531795501709	-35.6059188842773	37.3194808959961	40	S_postcentral			59.0979614257812	-19.1266746520996	3.68610048294067	22	G_temp_sup-Lateral
	-48.1324157714844	-44.9716682434082	43.0042266845703	40	G_pariet_inf-Supramar			55.2325019836426	-27.0284996032715	7.52270984649658	22	G_temp_sup-Plan_tempo
	-37.9019546508789	-35.580436706543	50.1433334350586	40	S_postcentral			49.3000755310059	-27.0877571105957	6.29512548446655	48	Lat_Fis-post
	-32.4543380737305	-37.3220443725586	48.5081901550293	40	S_postcentral			57.1327018737793	-23.0414543151855	6.22989130020142	22	G_temp_sup-Plan_tempo
	-32.6028938293457	-35.9455986022949	44.2099876403809	40	S_postcentral			64.5733261108398	-19.7723445892334	5.00562429428101	22	G_temp_sup-Lateral
	-33.2573471069336	-42.6503639221191	48.3205604553223	40	S_postcentral			62.7853889465332	-9.81272602081299	0.359051406383514	22	G_temp_sup-Lateral
	-36.730884552002	-46.1621971130371	49.1147155761719	40	S_postcentral			57.4891891479492	-9.27310371398926	0.698825716972351	48	G_temp_sup-Lateral
	-35.2316970825195	-44.2523765563965	45.5529289245605	40	S_postcentral			62.046745300293	-5.33003520965576	-1.83335173130035	48	G_temp_sup-Lateral
	-39.0431022644043	-31.0107536315918	44.6294021606445	2	S_postcentral			60.7053337097168	-1.67788827419281	-4.88908767700195	21	G_temp_sup-Lateral
	-31.049243927002	-38.5779724121094	40.3704299926758	40	S_postcentral		39	7.83948421478271	13.5867109298706	26.373836517334	0	S_pericallosal
	-33.9762382507324	-33.9277267456055	41.1063652038574	40	S_postcentral			5.60786724090576	-9.60580348968506	33.1653785705566	23	G_and_S_cingul-Mid-Post
	-35.700008392334	-31.6909370422363	38.9796180725098	40	S_postcentral			0.182031363248825	4.33585834503174	24.8326110839844	0	Medial_wall
	-36.6269416809082	-34.9815139770508	35.982177734375	40	S_postcentral			5.1477518081665	10.2413101196289	35.5622062683105	24	G_and_S_cingul-Mid-Ant
	-33.6218681335449	-42.8629951477051	42.2643661499023	40	S_postcentral			4.89744472503662	-2.29094743728638	39.7594909667969	24	G_and_S_cingul-Mid-Post
	-37.1142997741699	-40.0381050109863	37.3740158081055	40	S_postcentral			7.55898761749268	2.63535189628601	31.3196659088135	0	S_pericallosal
	-40.4709091186523	-39.2272720336914	37.8365173339844	40	S_postcentral			2.60831713676453	-6.93381786346436	29.6105842590332	0	Medial_wall
	-34.1886405944824	-41.1835708618164	38.9396858215332	40	S_postcentral			5.41192817687988	17.0500392913818	26.9435005187988	24	G_and_S_cingul-Mid-Ant
	-38.3935623168945	-43.3193168640137	37.3002853393555	40	S_intrapariet_and_P_trans			8.05789089202881	19.8261375427246	23.4670963287354	0	S_pericallosal
	-43.6543807983398	-42.2211990356445	39.746395111084	40	S_postcentral			2.85558319091797	9.43149089813232	26.1250400543213	0	S_pericallosal
	-45.7529487609863	-45.7091598510742	41.2145500183105	40	S_postcentral			0.142815083265305	10.7486715316772	22.2967147827148	0	Medial_wall
37	-18.5522804260254	-89.2358016967773	-7.34392404556274	18	G_oc-temp_med-Lingual			4.34675788879395	15.4988069534302	23.0570487976074	0	S_pericallosal
	-8.6507568359375	-96.571174621582	-11.0402507781982	18	G_oc-temp_med-Lingual			5.16107845306396	11.9003858566284	29.939884185791	24	G_and_S_cingul-Mid-Ant
	-17.1460723876953	-96.5709457397461	-15.9063510894775	18	Pole_occipital			3.90568780899048	-11.5410137176514	36.1715507507324	23	G_and_S_cingul-Mid-Post
	-28.2449131011963	-86.2035293579102	-16.93017578125	18	G_and_S_occipital_inf			3.85268020629883	-5.38445281982422	35.2045288085938	23	G_and_S_cingul-Mid-Post
	-10.2181968688965	-86.2195510864258	-12.7417125701904	18	G_oc-temp_med-Lingual			4.93180274963379	6.36692667007446	32.5318450927734	24	G_and_S_cingul-Mid-Ant
	-12.1129369735718	-97.1649627685547	-13.5561246871948	18	Pole_occipital			7.75091695785522	8.34909152984619	29.2139339447021	0	S_pericallosal
	-11.8284225463867	-93.9941024780273	-10.1952304840088	18	G_oc-temp_med-Lingual			4.61393547058105	4.19710683822632	38.3219032287598	24	G_and_S_cingul-Mid-Ant
	-17.2502326965332	-94.0086517333984	-10.6516284942627	18	Pole_occipital			4.31797218322754	0.582423150539398	34.1221237182617	24	G_and_S_cingul-Mid-Post
	-29.0385246276855	-89.8843231201172	-15.8175067901611	18	Pole_occipital			7.08040475845337	-3.4650673866272	33.0176010131836	0	S_pericallosal
	-23.1273498535156	-94.9344100952148	-17.0765743255615	18	Pole_occipital			3.98738408088684	4.0704984664917	28.493579864502	0	S_pericallosal
	-23.6003723144531	-91.1314468383789	-12.5872402191162	18	Pole_occipital			7.09801769256592	-8.17039966583252	31.4394378662109	0	S_pericallosal
	-22.6330223083496	-87.6381607055664	-13.2136211395264	18	G_and_S_occipital_inf			5.51307439804077	-1.98271346092224	30.3008308410645	0	S_pericallosal
	-23.0954055786133	-84.6633605957031	-11.7387142181396	18	G_and_S_occipital_inf			0.488571166992188	-0.925159752368927	27.8045806884766	0	Medial_wall
	-19.860237121582	-84.8759613037109	-8.39831352233887	18	G_oc-temp_med-Lingual			0.157173365354538	-6.42855453491211	25.5353889465332	0	Medial_wall
	-8.12421607971191	-91.4630279541016	-12.3161716461182	18	G_oc-temp_med-Lingual			0.258494198322296	-13.18971824646	27.3704681396484	0	Medial_wall
	-14.1855974197388	-88.1538467407227	-10.0718860626221	18	G_oc-temp_med-Lingual			7.84231948852539	-15.3518114089966	31.6863460540771	23	S_pericallosal
38	-43.1350631713867	6.89992666244507	17.7892436981201	48	S_precentral-inf-part			5.00711107254028	-14.1317462921143	29.4412879943848	0	S_pericallosal
	-52.8730354309082	3.14408445358276	13.3571758270264	48	S_precentral-inf-part			4.23854351043701	-18.7559089660645	37.6642456054688	23	G_and_S_cingul-Mid-Post
	-52.4455451965332	4.03354358673096	22.0022792816162	6	S_precentral-inf-part			4.14674377441406	-16.7432041168213	32.5557670593262	23	G_and_S_cingul-Mid-Post
	-48.4727554321289	8.82341194152832	8.43011856079102	48	S_precentral-inf-part		40	12.6337223052979	-63.5344123840332	30.0348472595215	0	S_parieto_occipital
	-49.1660499572754	14.2072734832764	21.731761932373	48	G_front_inf-Opercular			23.2594757080078	-62.4595222473145	13.2367038726807	18	S_parieto_occipital
	-57.5900077819824	5.63788557052612	19.9158992767334	6	G_precentral			16.5816745758057	-71.1569366455078	39.8562927246094	19	S_parieto_occipital
	-57.1351547241211	6.02781009674072	24.724494934082	6	G_precentral			8.05853843688965	-68.4953155517578	34.5436477661133	7	S_parieto_occipital
	-52.8263473510742	3.75136303901672	18.1837425231934	6	S_precentral-inf-part			4.88856410980225	-62.7866897583008	23.4767513275146	23	G_precuneus
	-47.2486038208008	3.78440737724304	15.1494140625	6	S_precentral-inf-part			21.8004493713379	-60.4125595092773	24.0108623504639	23	S_parieto_occipital
	-46.6361999511719	2.98476243019104	19.3276634216309	6	S_precentral-inf-part			13.0972232818604	-56.6510314941406	20.4746837615967	23	S_parieto_occipital
	-55.6887817382812	4.4320387840271	7.58106756210327	48	G_front_inf-Opercular			13.4186267852783	-65.2100067138672	14.8582782745361	17	S_parieto_occipital
	-51.2072525024414	8.73276615142822	1.8275306224823	48	G_front_inf-Opercular			17.250114440918	-75.6060256958008	44.264778137207	7	G_occipital_sup
	-53.0256462097168	6.0288519859314	4.37135887145996	48	G_front_inf-Opercular			9.25200462341309	-71.8436050415039	39.8798980712891	7	G_precuneus
	-49.5730285644531	4.56396341323853	10.0250310897827	48	S_precentral-inf-part			12.2477712631226	-68.8244781494141	38.0207290649414	0	S_parieto_occipital
	-46.3115425109863	7.98114109039307	13.9769439697266	6	S_precentral-inf-part			6.2914924621582	-70.0013885498047	36.8512496948242	7	G_precuneus
	-49.9601440429688	11.7391633987427	1.4904021024704	48	G_front_inf-Opercular			18.1279830932617	-70.0876007080078	36.8503646850586	19	S_parieto_occipital
	-48.860969543457	12.4297428131104	15.0123596191406	44	S_precentral-inf-part			14.4497194290161	-66.7305450439453	35.1993522644043	0	S_parieto_occipital
	-45.3516731262207	11.3445234298706	19.1377792358398	48	S_precentral-inf-part			16.5868339538574	-64.3419342041016	32.6443176269531	0	S_parieto_occipital
	-50.9009780883789	12.2033243179321	8.25315284729004	48	G_front_inf-Opercular			10.2481594085693	-65.6920318603516	32.5539627075195	0	S_parieto_occipital
	-53.2232551574707	14.8575925827026	15.4849834442139	44	G_front_inf-Opercular			5.59357261657715	-65.5744018554688	35.5652847290039	7	G_precuneus
39	-27.7144832611084	-51.3577995300293	39.5656051635742	40	S_intrapariet_and_P_trans			4.93624782562256	-66.6113662719727	31.853723526001	0	G_precuneus
	-40.1144332885742	-50.3685455322266	35.3567771911621	40	S_intrapariet_and_P_trans			5.9910306930542	-66.923713684082	28.6126766204834	0	G_precuneus
	-27.2114162445068	-54.7326164245605	47.9848098754883	7	S_intrapariet_and_P_trans			9.33160209655762	-64.7962875366211	26.5433444976807	23	G_precuneus
	-34.5465927124023	-50.6891403198242	52.0752334594727	40	S_intrapariet_and_P_trans			8.7964973449707	-60.0457077026367	22.290563583374	23	S_parieto_occipital
	-32.8095626831055	-46.4378890991211	43.5197219848633	40	S_intrapariet_and_P_trans			5.34830331802368	-59.512939453125	17.2675113677979	17	G_precuneus
	-33.0672798156738	-50.321044921875	32.9667205810547	40	S_intrapariet_and_P_trans			16.9576282501221	-61.0337600708008	27.4136257171631	23	S_parieto_occipital
	-35.5715751647949	-44.0852394104004	37.6853942871094	40	S_intrapariet_and_P_trans			14.0278673171997	-61.2931137084961	24.412425994873	23	S_parieto_occipital
	-45.4480056762695	-50.468620300293	40.5717964172363	40	G_pariet_inf-Angular			17.8209323883057	-57.5272521972656	22.9048042297363	23	S_parieto_occipital
	-34.5842056274414	-58.825122833252	37.127758026123	7	S_intrapariet_and_P_trans			24.2847690582275	-61.3401107788086	18.987720489502	18	S_parieto_occipital
	-40.0786399841309	-58.6817436218262	39.7862319946289	39	S_intrapariet_and_P_trans			20.4044971466064	-56.558219909668	19.0258331298828	17	S_parieto_occipital
	-28.782543182373	-59.3940505981445	39.9972457885742	7	S_intrapariet_and_P_trans			20.5536251068115	-65.3021850585938	28.7028694152832	18	S_parieto_occipital
	-32.4035949707031	-68.4014739990234	42.9753799438477	7	G_pariet_inf-Angular			22.2774486541748	-67.9461288452148	16.3710384368896	18	S_parieto_occipital
	-35.3788909912109	-52.6422843933105	56.1438827514648	40	G_parietal_sup			19.4913730621338	-65.4448623657227	12.6569471359253	17	S_parieto_occipital
	-30.3976631164551	-52.0204849243164	50.3220100402832	7	S_intrapariet_and_P_trans			22.0763607025146	-67.2054443359375	22.8633670806885	18	S_parieto_occipital
	-27.0336570739746	-52.6777153015137	44.2442245483398	7	S_intrapariet_and_P_trans			7.65153741836548	-57.7225341796875	15.0342817306519	17	G_cingul-Post-ventral
	-29.8106422424316	-50.3078842163086	46.1051712036133	7	S_intrapariet_and_P_trans			21.0025978088379	-57.8429946899414	14.1980304718018	17	S_parieto_occipital
	-33.0460891723633	-48.4153938293457	47.7170333862305	40	S_intrapariet_and_P_trans			14.7520351409912	-54.7696418762207	17.6021575927734	17	S_parieto_occipital
	-29.6130790710449	-48.3803977966309	40.8532943725586	40	S_intrapariet_and_P_trans			8.92845630645752	-55.3413276672363	12.760160446167	30	G_cingul-Post-ventral
	-34.1180725097656	-45.3437271118164	40.2632255554199	40	S_intrapariet_and_P_trans			10.0946350097656	-74.0222320556641	48.414794921875	7	G_precuneus
	-29.6613655090332	-50.7887954711914	35.3118286132812	40	S_intrapariet_and_P_trans			11.2923746109009	-72.9683380126953	42.9670333862305	7	G_precuneus
	-30.7953605651855	-47.0723152160645	37.0833625793457	40	S_intrapariet_and_P_trans			13.5598239898682	-74.4272003173828	45.0802230834961	7	G_precuneus
	-33.8480224609375	-46.4091949462891	34.7057723999023	40	S_intrapariet_and_P_trans			16.9437065124512	-74.9353103637695	41.6698188781738	19	G_precuneus
	-37.0632171630859	-50.2325973510742	33.1040191650391	39	S_intrapariet_and_P_trans		41	27.4006748199463	-85.5651779174805	12.9775295257568	18	S_oc_sup_and_transversal
	-37.6329574584961	-46.1331558227539	34.2998504638672	40	S_intrapariet_and_P_trans			33.6600532531738	-76.5441436767578	17.7315940856934	19	S_oc_sup_and_transversal
	-41.2709884643555	-46.3781509399414	35.8156661987305	40	S_intrapariet_and_P_trans			23.5990543365479	-81.2253799438477	18.1975994110107	19	S_oc_sup_and_transversal
	-42.458625793457	-50.3457336425781	38.0348930358887	40	S_intrapariet_and_P_trans			27.6394748687744	-74.4334869384766	19.7347450256348	19	S_oc_sup_and_transversal
	-43.6559600830078	-46.1689605712891	38.7365570068359	40	S_postcentral			25.609447479248	-81.0142364501953	23.2008800506592	19	S_oc_sup_and_transversal
	-44.1091537475586	-54.1121940612793	37.7385635375977	39	S_intrapariet_and_P_trans			34.678596496582	-74.3370361328125	22.8880805969238	39	S_oc_sup_and_transversal
	-46.5493621826172	-53.6188850402832	40.8176803588867	39	G_pariet_inf-Angular			31.7597713470459	-72.0650405883789	18.3999099731445	19	S_oc_sup_and_transversal
	-37.4322853088379	-54.8544921875	34.6361083984375	40	S_intrapariet_and_P_trans			28.1493682861328	-76.6562042236328	14.9409580230713	19	S_oc_sup_and_transversal
	-41.2571029663086	-54.8459243774414	35.6569595336914	39	S_intrapariet_and_P_trans			30.7636566162109	-79.8087615966797	13.3912687301636	19	S_oc_sup_and_transversal
	-30.2351493835449	-54.9718933105469	35.6669960021973	40	S_intrapariet_and_P_trans			24.6536903381348	-82.9152526855469	14.2846021652222	19	S_oc_sup_and_transversal
	-33.555793762207	-54.8143081665039	34.375244140625	40	S_intrapariet_and_P_trans			20.0713157653809	-85.0017929077148	21.9215755462646	19	S_oc_sup_and_transversal
	-37.0682334899902	-58.6589660644531	38.588134765625	7	S_intrapariet_and_P_trans			21.0898590087891	-86.6247100830078	17.5329170227051	19	S_oc_sup_and_transversal
	-37.2790489196777	-63.8008003234863	41.4512252807617	7	G_pariet_inf-Angular			25.2727756500244	-88.9436492919922	17.48388671875	18	S_oc_sup_and_transversal
	-39.8534164428711	-62.812183380127	43.1213417053223	39	G_pariet_inf-Angular			27.9903926849365	-90.9635467529297	15.261212348938	18	G_occipital_middle
	-43.8585624694824	-58.9392585754395	39.7709350585938	39	S_intrapariet_and_P_trans			35.6077995300293	-78.3888320922852	27.6012687683105	39	G_occipital_middle
	-42.7342071533203	-62.6800842285156	44.4688186645508	39	G_pariet_inf-Angular			36.4263687133789	-80.3831787109375	22.7533836364746	19	G_occipital_middle
	-26.268367767334	-56.4103393554688	42.8206596374512	7	S_intrapariet_and_P_trans			35.0493774414062	-81.7852096557617	17.2605285644531	19	S_oc_sup_and_transversal
	-27.4376525878906	-55.1305122375488	39.1706314086914	7	S_intrapariet_and_P_trans			32.6057281494141	-84.3350830078125	13.1217775344849	18	S_oc_sup_and_transversal
	-26.0015869140625	-58.1653366088867	45.9795913696289	7	S_intrapariet_and_P_trans		42	15.4199857711792	-42.3955421447754	58.2344970703125	0	S_cingul-Marginalis
	-28.0678462982178	-60.8588027954102	43.3371734619141	7	S_intrapariet_and_P_trans			11.1513900756836	-47.0232009887695	71.8590850830078	5	G_precuneus
	-29.2552433013916	-63.2984504699707	41.3021659851074	7	S_intrapariet_and_P_trans			7.4547004699707	-39.1611137390137	60.4826774597168	0	G_and_S_paracentral
	-34.1568069458008	-63.5393447875977	40.4123077392578	7	S_intrapariet_and_P_trans			11.0157985687256	-35.2529182434082	52.6078910827637	0	S_cingul-Marginalis
	-35.038459777832	-68.4783172607422	45.150016784668	7	G_pariet_inf-Angular			10.2929420471191	-48.1405410766602	52.401538848877	0	S_cingul-Marginalis
	-30.9512748718262	-59.055248260498	37.2240829467773	7	S_intrapariet_and_P_trans			17.308141708374	-42.9786720275879	48.7816772460938	0	S_cingul-Marginalis
	-31.3502769470215	-63.2495498657227	39.9576072692871	7	S_intrapariet_and_P_trans			7.63060903549194	-40.3310394287109	70.2686767578125	4	G_and_S_paracentral
40	-22.4160480499268	42.8067932128906	23.5589408874512	0	S_front_middle			13.0642805099487	-45.2583694458008	65.6409378051758	5	G_precuneus
	-25.1172485351562	37.2036552429199	32.5347175598145	9	S_front_sup			7.0236120223999	-49.649356842041	59.2296943664551	5	G_precuneus
	-30.4602012634277	34.2001075744629	34.4647445678711	9	S_front_sup			12.5283393859863	-38.7473068237305	59.7783203125	0	S_cingul-Marginalis
	-30.0156192779541	35.6963233947754	22.4919929504395	46	S_front_middle			14.008171081543	-38.0034866333008	55.7294921875	0	S_cingul-Marginalis
	-35.9693374633789	45.7564010620117	19.1391849517822	45	G_front_middle			8.47807216644287	-37.0176467895508	56.4046859741211	0	G_and_S_paracentral
	-26.8061580657959	46.6277389526367	16.1815910339355	46	S_front_middle			14.4094181060791	-46.6854667663574	55.3775024414062	0	S_cingul-Marginalis
	-23.7664566040039	38.701774597168	27.7722511291504	46	S_front_middle			14.7149095535278	-46.6850662231445	50.5506553649902	0	S_cingul-Marginalis
	-24.0179595947266	45.8035888671875	29.8436946868896	0	S_front_middle			16.4711093902588	-42.793830871582	53.5687141418457	0	S_cingul-Marginalis
	-23.3519706726074	41.6455612182617	32.4857902526855	9	S_front_sup			9.07492256164551	-46.132080078125	48.9449653625488	0	S_cingul-Marginalis
	-27.2324485778809	34.4303894042969	33.0758590698242	9	S_front_sup			16.1439170837402	-37.9433212280273	51.4976997375488	0	S_cingul-Marginalis
	-34.9303169250488	37.8774223327637	27.107837677002	46	S_front_middle			4.36286401748657	-39.6153793334961	72.3966674804688	4	G_and_S_paracentral
	-30.8845062255859	33.2253875732422	28.4728202819824	46	S_front_middle			3.98121190071106	-39.8680381774902	67.0483322143555	5	G_and_S_paracentral
	-25.6013984680176	33.3095169067383	26.01100730896	48	S_front_middle			8.51919364929199	-39.224967956543	75.0621948242188	4	G_and_S_paracentral
	-24.6546497344971	37.2915267944336	20.9837951660156	46	S_front_middle			13.0098142623901	-42.4731521606445	74.8967895507812	1	G_and_S_paracentral
	-37.5522003173828	41.8344688415527	24.839225769043	46	G_front_middle			12.3898220062256	-41.0438461303711	72.005973815918	3	G_and_S_paracentral
	-32.7922248840332	40.8716697692871	20.3347873687744	46	S_front_middle			7.41947317123413	-40.1189079284668	65.1172866821289	5	G_and_S_paracentral
	-31.0942726135254	45.6288986206055	17.6616954803467	46	S_front_middle			11.4024600982666	-46.1938972473145	69.0534439086914	5	G_precuneus
	-27.6672248840332	40.4735717773438	17.0595893859863	0	S_front_middle			12.4369335174561	-39.983772277832	68.1609802246094	4	G_and_S_paracentral
	-23.5898666381836	44.0584373474121	18.2730369567871	46	S_front_middle			12.4068899154663	-39.4667739868164	64.0506210327148	4	G_and_S_paracentral
	-22.6671752929688	49.3242149353027	23.3085231781006	46	S_front_middle			14.3459777832031	-43.7089004516602	62.1750869750977	5	S_cingul-Marginalis
	-23.5772457122803	50.2553329467773	17.8542518615723	46	S_front_middle			9.80137729644775	-48.5805625915527	62.5680046081543	5	G_precuneus
41	-7.87019634246826	-30.8062953948975	8.60116291046143	0	Medial_wall			12.4157438278198	-47.5109176635742	59.048942565918	5	S_cingul-Marginalis
	-0.910558879375458	-7.51992034912109	16.247241973877	0	Medial_wall			7.60901641845703	-49.641773223877	66.1045379638672	5	G_precuneus
	-3.733731508255	-23.6040954589844	4.74006414413452	0	Medial_wall			9.23996925354004	-49.1485366821289	55.8767509460449	5	G_precuneus
	-3.3877968788147	-20.7701148986816	12.6322650909424	0	Medial_wall		43	62.4680671691895	-33.4751396179199	-15.4887371063232	20	G_temporal_middle
	-0.513478934764862	-21.6979522705078	19.5232238769531	0	Medial_wall			56.3208618164062	-29.7366981506348	-25.5026569366455	20	G_temporal_inf
	-0.296881854534149	-32.8924102783203	12.0420436859131	0	Medial_wall			58.504035949707	-46.7937698364258	-20.1071624755859	20	G_temporal_inf
	-6.20272827148438	-37.7289199829102	5.67505931854248	0	Medial_wall			54.7975769042969	-33.222469329834	-17.3127536773682	20	S_temporal_inf
	-2.73647928237915	-14.2414884567261	11.2771816253662	0	Medial_wall			63.8722114562988	-19.6705055236816	-16.9562835693359	21	G_temporal_middle
	-1.96333861351013	-13.9319152832031	14.0277328491211	0	Medial_wall			56.4706954956055	-18.928050994873	-22.8321571350098	20	S_temporal_inf
	-2.01880025863647	-16.1305351257324	7.52918767929077	0	Medial_wall			57.3998947143555	-40.0919723510742	-16.0700931549072	20	G_temporal_middle
	-3.80872774124146	-21.3315773010254	9.11984729766846	0	Medial_wall			56.1642684936523	-46.688117980957	-22.4427299499512	20	G_temporal_inf
	-6.09147882461548	-27.0670375823975	6.57077646255493	0	Medial_wall			58.7226257324219	-33.2784271240234	-16.6529979705811	20	G_temporal_middle
	-5.58487987518311	-26.1034355163574	10.6824579238892	0	Medial_wall			56.2873840332031	-41.1810035705566	-19.1133613586426	20	G_temporal_inf
	-0.49118846654892	-7.42463159561157	21.2646083831787	0	Medial_wall			56.0339660644531	-40.2706069946289	-21.9615592956543	20	G_temporal_inf
	0.036247618496418	-28.9179077148438	20.8000144958496	0	Medial_wall			53.4520149230957	-31.5190773010254	-21.0943393707275	20	S_temporal_inf
	-0.689159870147705	-14.3863325119019	18.0494556427002	0	Medial_wall			55.3510932922363	-37.565357208252	-24.4031009674072	20	G_temporal_inf
	-0.807519555091858	-28.1156044006348	16.4033393859863	0	Medial_wall			56.6814651489258	-28.9168663024902	-29.2875480651855	0	G_temporal_inf
	0.360017389059067	-34.7730026245117	16.2319793701172	0	Medial_wall			65.9786071777344	-28.0144233703613	-13.0105419158936	20	G_temporal_middle
	-1.69221472740173	-21.2883701324463	15.2237215042114	0	Medial_wall			65.549690246582	-22.4389228820801	-13.7474040985107	21	G_temporal_middle
	-3.60124707221985	-27.6171360015869	13.6297407150269	0	Medial_wall			63.1823921203613	-27.3270626068115	-16.8981533050537	20	G_temporal_middle
	-4.74583721160889	-32.4051933288574	11.4545049667358	0	Medial_wall			63.8811454772949	-13.8500699996948	-19.3655891418457	21	G_temporal_middle
	1.22157037258148	-37.5572624206543	10.205286026001	0	Medial_wall			58.7683486938477	-25.6310997009277	-17.6198081970215	20	G_temporal_middle
	-7.17302799224854	-34.7288055419922	8.00360679626465	0	Medial_wall			60.6006698608398	-19.8022041320801	-20.8143749237061	20	G_temporal_middle
	-1.31860160827637	-34.9068756103516	7.32838726043701	0	Medial_wall			54.990062713623	-24.598669052124	-19.9732131958008	20	S_temporal_inf
	-0.961732089519501	-40.046802520752	6.5673246383667	0	Medial_wall			56.2275810241699	-24.3897571563721	-24.6155586242676	20	G_temporal_inf
	-11.7573251724243	-34.7585792541504	5.49672555923462	0	Medial_wall			59.150634765625	-23.3938655853271	-29.5777950286865	20	G_temporal_inf
	-8.77136421203613	-32.0888977050781	2.99003601074219	27	Medial_wall		44	46.7395133972168	-24.6901473999023	-11.2282400131226	0	S_temporal_sup
42	-16.0336570739746	-45.649486541748	55.4908981323242	0	S_cingul-Marginalis			53.4953498840332	-19.4444980621338	-3.39732122421265	22	S_temporal_sup
	-14.4769239425659	-41.6184768676758	72.1292724609375	3	G_and_S_paracentral			62.675708770752	-26.1486663818359	-12.1401290893555	20	G_temporal_middle
	-15.8590898513794	-37.0385208129883	50.5847396850586	0	S_cingul-Marginalis			61.6840286254883	-17.4329280853271	-1.18880379199982	22	G_temp_sup-Lateral
	-8.22353744506836	-38.3314361572266	56.5895919799805	0	G_and_S_paracentral			46.7734680175781	-21.5820465087891	-6.70301914215088	0	S_temporal_sup
	-4.44836854934692	-41.6860008239746	64.6985244750977	5	G_and_S_paracentral			53.8493347167969	-25.8605346679688	-12.7111225128174	20	S_temporal_sup
	-15.7153272628784	-43.9399795532227	64.3053970336914	5	G_and_S_paracentral			64.3930587768555	-12.7678031921387	-0.715686917304993	22	G_temp_sup-Lateral
	-7.65984439849854	-49.518684387207	59.2908515930176	5	G_precuneus			51.2296752929688	-21.7598342895508	-14.5186462402344	20	S_temporal_sup
	-10.220419883728	-51.4666976928711	68.6832275390625	5	G_precuneus			59.4881057739258	-21.4527168273926	-14.083459854126	21	S_temporal_sup
	-7.3793511390686	-48.6084823608398	50.9335975646973	0	G_precuneus			50.5816421508789	-16.8633155822754	-7.10599040985107	48	S_temporal_sup
	-9.46035671234131	-32.9236183166504	51.4312133789062	0	G_and_S_paracentral			46.4751777648926	-19.3536224365234	-11.6719760894775	20	S_temporal_sup
	-12.3259601593018	-36.8113403320312	54.0892448425293	0	S_cingul-Marginalis			58.1599960327148	-14.2644596099854	-3.45369267463684	22	S_temporal_sup
	-17.3466053009033	-41.4072761535645	53.2975959777832	0	S_cingul-Marginalis		45	62.3936653137207	-8.02287578582764	-22.2198848724365	21	G_temporal_middle
	-15.292013168335	-39.925235748291	57.0304985046387	0	S_cingul-Marginalis			47.0504722595215	-5.08996057510376	-38.2724456787109	20	G_temporal_inf
	-8.3609676361084	-40.5457229614258	73.8952941894531	5	G_and_S_paracentral			31.0500831604004	11.2293872833252	-37.0302429199219	36	Pole_temporal
	-8.59476280212402	-42.5084571838379	68.9061050415039	5	G_and_S_paracentral			48.756893157959	5.06225299835205	-34.519702911377	20	G_temporal_middle
	-10.5377807617188	-41.1017036437988	64.8038940429688	5	G_and_S_paracentral			51.977424621582	-7.77582168579102	-27.8609733581543	20	G_temporal_middle
	-15.5947360992432	-42.4530410766602	68.1673812866211	2	G_and_S_paracentral			55.9349899291992	-16.3284912109375	-32.9546508789062	20	G_temporal_inf
	-5.47037124633789	-40.0514144897461	60.1856918334961	5	G_and_S_paracentral			38.7410850524902	1.08908474445343	-37.2262573242188	20	Pole_temporal
	-12.8593168258667	-40.0500106811523	61.0330009460449	5	G_and_S_paracentral			60.3904304504395	-13.3838596343994	-23.524923324585	20	G_temporal_middle
	-15.7225751876831	-44.7339248657227	60.1862678527832	5	S_cingul-Marginalis			55.9189147949219	-2.12987637519836	-29.7455711364746	21	G_temporal_middle
	-12.6142091751099	-48.6902656555176	66.690803527832	5	G_precuneus			58.8217849731445	-8.15962696075439	-26.6346092224121	20	G_temporal_middle
	-13.7437133789062	-47.8897819519043	70.8005981445312	5	G_and_S_paracentral			53.9469108581543	4.74047088623047	-32.0033111572266	21	G_temporal_middle
	-12.0029468536377	-48.2099456787109	57.1206169128418	5	S_cingul-Marginalis			49.9049606323242	-0.7726149559021	-31.0646419525146	20	G_temporal_middle
	-12.5182161331177	-48.7405204772949	61.8145370483398	5	G_precuneus			44.9975166320801	-0.698379039764404	-33.5061683654785	20	G_temporal_inf
	-7.72975063323975	-50.9047012329102	64.6275100708008	5	G_precuneus			47.0855331420898	-6.94770193099976	-31.6328430175781	20	G_temporal_middle
	-10.5159358978271	-47.4980316162109	52.8451728820801	0	S_cingul-Marginalis			55.0795707702637	-19.0384731292725	-27.505651473999	20	S_temporal_inf
	-6.71331310272217	-48.7177658081055	55.0085754394531	5	G_precuneus			55.1851921081543	-13.544397354126	-25.5267066955566	20	G_temporal_middle
	-15.9450435638428	-45.9252815246582	50.531120300293	0	S_cingul-Marginalis			50.9361000061035	-13.1719694137573	-29.7640647888184	20	G_temporal_inf
	-9.24762153625488	-45.8487319946289	48.9668197631836	0	S_cingul-Marginalis			50.7713890075684	-10.8015727996826	-36.348316192627	20	G_temporal_inf
43	-13.0076570510864	-92.71875	3.05250287055969	18	S_calcarine			56.936653137207	-21.6390953063965	-32.447868347168	0	G_temporal_inf
	-11.3671817779541	-87.2397155761719	7.48307657241821	17	S_calcarine			49.6071853637695	-8.71072673797607	-40.915111541748	20	G_temporal_inf
	-15.1287097930908	-98.2865371704102	-3.66454768180847	17	Pole_occipital			53.3380546569824	-14.6754741668701	-37.5910758972168	0	G_temporal_inf
	-6.6373085975647	-81.1168518066406	3.38457036018372	17	G_oc-temp_med-Lingual			38.7462959289551	18.1937370300293	-34.6100730895996	20	Pole_temporal
	-5.44401884078979	-90.0293960571289	-3.46527862548828	17	G_oc-temp_med-Lingual			33.2211418151855	16.5062160491943	-36.3829116821289	20	Pole_temporal
	-8.60536479949951	-76.442008972168	13.4013013839722	17	S_calcarine			36.7411079406738	13.6434230804443	-37.9532775878906	20	Pole_temporal
	-12.3765687942505	-83.7457427978516	10.6749219894409	17	S_calcarine			28.0196018218994	12.412015914917	-36.4711380004883	36	Pole_temporal
	-7.48009586334229	-81.663818359375	11.6068210601807	0	S_calcarine			27.6558036804199	7.64599132537842	-39.6038627624512	36	Pole_temporal
	-6.0927267074585	-87.5894927978516	10.0063819885254	0	G_cuneus			45.446964263916	8.93829154968262	-37.3924751281738	20	Pole_temporal
	-11.4503631591797	-89.9937362670898	3.84270215034485	17	S_calcarine			35.2237739562988	6.18217706680298	-36.5411834716797	36	Pole_temporal
	-6.70762538909912	-91.5909194946289	5.56563425064087	17	G_cuneus			40.5211296081543	7.99831008911133	-37.636962890625	20	Pole_temporal
	-8.22523403167725	-96.3712615966797	6.54211664199829	17	G_cuneus			42.8124465942383	3.69001054763794	-35.820442199707	20	Pole_temporal
	-14.3715028762817	-95.2755737304688	0.0605483427643776	18	Pole_occipital			42.9118118286133	-2.13367557525635	-38.4539642333984	20	Pole_temporal
	-8.62972450256348	-99.7268371582031	3.53567242622375	17	Pole_occipital			31.5321407318115	5.28043460845947	-41.4354019165039	36	Pole_temporal
	-10.2573375701904	-101.978523254395	-1.27925443649292	17	Pole_occipital			40.4828987121582	-1.97382092475891	-43.8701705932617	20	Pole_temporal
	-15.3742704391479	-98.3815002441406	-12.8021974563599	18	Pole_occipital			45.1002998352051	-5.00423622131348	-43.1996994018555	20	G_temporal_inf
	-11.6082582473755	-94.3070220947266	-5.64166164398193	18	S_calcarine			35.028450012207	1.61444687843323	-43.0123558044434	36	Pole_temporal
	-13.5199384689331	-96.5147552490234	-8.33533573150635	18	Pole_occipital		46	10.7313537597656	-89.8299789428711	20.4042549133301	18	G_occipital_sup
	-10.8473262786865	-87.7573165893555	-0.404699504375458	17	S_calcarine			14.738317489624	-96.3889617919922	10.8242177963257	17	Pole_occipital
	-10.6127338409424	-91.0949401855469	-2.76086759567261	17	S_calcarine			5.99141216278076	-94.3083572387695	12.6650066375732	0	Pole_occipital
	-11.9660739898682	-84.1977691650391	3.14853405952454	17	S_calcarine			17.3187618255615	-87.2945938110352	25.7229804992676	18	G_occipital_sup
	-5.99740695953369	-85.5839538574219	-0.0821537673473358	17	G_oc-temp_med-Lingual			20.4655818939209	-91.7162322998047	18.1904296875	18	G_occipital_sup
	-5.28281879425049	-94.071533203125	-9.12846946716309	18	G_oc-temp_med-Lingual			25.0468692779541	-94.3441925048828	11.7982130050659	18	G_occipital_middle
44	-3.60429000854492	9.38641929626465	-3.54035568237305	25	Medial_wall			8.59671401977539	-87.8877792358398	28.1710205078125	19	G_occipital_sup
	-6.57689380645752	16.7990531921387	-10.4350099563599	25	Medial_wall			8.04818820953369	-86.5853652954102	21.0929927825928	18	G_cuneus
	-2.19396829605103	-6.46921253204346	-10.3391036987305	0	Medial_wall			13.7036113739014	-91.4660797119141	14.2407331466675	18	G_occipital_sup
	-2.02956748008728	11.6757001876831	-1.72052156925201	25	Medial_wall			10.0697650909424	-96.1628646850586	13.6588897705078	17	Pole_occipital
	-1.68038630485535	2.19502949714661	-2.5254020690918	0	Medial_wall			9.59078502655029	-89.8481750488281	13.4551696777344	18	Pole_occipital
	-3.76460599899292	17.9362373352051	-4.72157382965088	25	Medial_wall			17.5504474639893	-100.362693786621	10.643895149231	17	Pole_occipital
	-4.76509189605713	13.2105808258057	-6.37037086486816	25	Medial_wall			11.518762588501	-100.718902587891	10.5587368011475	0	Pole_occipital
	-2.88049721717834	2.49995946884155	-5.11908435821533	25	Medial_wall			5.49668645858765	-88.6617202758789	15.5127811431885	18	G_cuneus
	-3.08278131484985	-5.54984140396118	-5.98642444610596	0	Medial_wall			12.7594699859619	-86.5567779541016	23.8385372161865	18	G_occipital_sup
	-4.75011253356934	5.97011423110962	-7.03509140014648	25	Medial_wall			16.9332618713379	-87.9300994873047	18.812442779541	19	G_occipital_sup
	-6.2709493637085	10.2379779815674	-9.89494037628174	25	Medial_wall			14.5783891677856	-91.4207992553711	18.0765552520752	18	G_occipital_sup
45	-50.0774230957031	-48.9126014709473	44.8986282348633	40	G_pariet_inf-Supramar			18.1963768005371	-94.6864166259766	14.6602907180786	18	G_occipital_sup
	-57.5490112304688	-33.8805389404297	40.2727508544922	40	G_pariet_inf-Supramar			24.0148830413818	-94.7228546142578	17.6932811737061	18	G_occipital_sup
	-55.783374786377	-50.9193725585938	30.843957901001	40	G_pariet_inf-Supramar			21.0829658508301	-97.7488784790039	12.913426399231	17	Pole_occipital
	-50.3363037109375	-61.9446907043457	36.3003921508789	39	G_pariet_inf-Angular		47	49.9047622680664	-53.8808975219727	35.2405776977539	39	G_pariet_inf-Angular
	-53.7597427368164	-41.4746971130371	46.2295379638672	40	G_pariet_inf-Supramar			44.229377746582	-49.4192848205566	20.7068119049072	41	S_temporal_sup
	-57.4207878112793	-37.517765045166	34.9231872558594	40	G_pariet_inf-Supramar			50.3087577819824	-55.2332572937012	43.7597389221191	40	G_pariet_inf-Angular
	-52.0782089233398	-48.3601875305176	38.2357940673828	40	G_pariet_inf-Supramar			47.9409980773926	-52.5034065246582	27.1310424804688	39	S_temporal_sup
	-56.2041130065918	-44.0997428894043	38.3015441894531	40	G_pariet_inf-Supramar			46.1465301513672	-56.441535949707	20.7291679382324	39	S_temporal_sup
	-59.0105056762695	-51.702522277832	22.5727939605713	22	G_pariet_inf-Supramar			47.3293991088867	-59.3529472351074	27.0089569091797	39	S_temporal_sup
	-50.0412979125977	-54.4435424804688	40.7197418212891	39	G_pariet_inf-Angular			44.7665061950684	-48.1492538452148	13.1008434295654	21	S_temporal_sup
	-48.1058158874512	-54.1086196899414	31.5325984954834	39	S_interm_prim-Jensen			49.9185409545898	-54.6621475219727	13.2933444976807	21	S_temporal_sup
	-51.663646697998	-54.4936103820801	24.8302879333496	22	S_interm_prim-Jensen			52.4961051940918	-48.0793037414551	24.7562294006348	42	S_temporal_sup
	-46.6673431396484	-57.5263557434082	40.7924613952637	39	G_pariet_inf-Angular			51.3910713195801	-44.6981430053711	17.5739002227783	42	S_temporal_sup
	-51.2724609375	-45.2622299194336	45.7027359008789	40	G_pariet_inf-Supramar			49.9324188232422	-39.6541023254395	11.9257183074951	42	S_temporal_sup
	-49.8676414489746	-41.4786987304688	44.0551376342773	40	G_pariet_inf-Supramar			47.8372192382812	-54.7140121459961	45.0930519104004	40	G_pariet_inf-Angular
	-55.7184219360352	-37.1218757629395	44.2308235168457	40	G_pariet_inf-Supramar			48.4533004760742	-58.2084541320801	44.3440399169922	39	G_pariet_inf-Angular
	-59.6677131652832	-31.9358005523682	36.5760116577148	40	G_pariet_inf-Supramar			50.3053741455078	-54.7124710083008	40.2128372192383	39	G_pariet_inf-Angular
	-47.6893272399902	-49.8038940429688	42.9495964050293	40	G_pariet_inf-Supramar			46.9264488220215	-57.4495468139648	36.1340713500977	39	G_pariet_inf-Angular
	-58.866584777832	-35.7683410644531	38.0117988586426	40	G_pariet_inf-Supramar			48.0521926879883	-58.2216682434082	40.2668991088867	39	G_pariet_inf-Angular
	-60.9413375854492	-33.8236465454102	34.2764701843262	40	G_pariet_inf-Supramar			49.4599571228027	-53.5311393737793	30.8274173736572	39	S_temporal_sup
	-55.5877380371094	-42.714485168457	43.2537155151367	40	G_pariet_inf-Supramar			45.0815544128418	-55.6829719543457	28.4075679779053	39	S_temporal_sup
	-57.1484146118164	-38.5070114135742	41.6704406738281	40	G_pariet_inf-Supramar			46.090217590332	-56.4409561157227	31.9842224121094	39	S_temporal_sup
	-51.7744369506836	-49.2969551086426	43.218635559082	40	G_pariet_inf-Supramar			45.5422172546387	-51.0255279541016	24.1480751037598	39	S_temporal_sup
	-53.7964668273926	-46.2616806030273	43.4649658203125	40	G_pariet_inf-Supramar			43.5507202148438	-53.3699150085449	20.9001560211182	39	S_temporal_sup
	-55.2287101745605	-47.2145309448242	39.0592002868652	40	G_pariet_inf-Supramar			43.8063507080078	-54.4349060058594	24.5441741943359	39	S_temporal_sup
	-53.781909942627	-49.1579246520996	34.1279029846191	40	G_pariet_inf-Supramar			46.484977722168	-58.0301322937012	23.839714050293	39	S_temporal_sup
	-56.7304763793945	-48.2206649780273	34.9489059448242	40	G_pariet_inf-Supramar			51.2170906066895	-61.0182723999023	23.2256031036377	39	S_temporal_sup
	-57.6497077941895	-40.8820381164551	37.4103317260742	40	G_pariet_inf-Supramar			43.7449760437012	-48.672966003418	16.7996025085449	21	S_temporal_sup
	-58.374195098877	-45.132495880127	34.8712997436523	40	G_pariet_inf-Supramar			46.8424758911133	-51.4043960571289	12.5058917999268	21	S_temporal_sup
	-58.9176254272461	-49.2795677185059	31.1214809417725	40	G_pariet_inf-Supramar			44.4284515380859	-52.6154251098633	16.5181732177734	39	S_temporal_sup
	-57.5281181335449	-51.5340957641602	27.0393981933594	22	G_pariet_inf-Supramar			45.866096496582	-46.2393684387207	10.0986652374268	21	S_temporal_sup
	-60.4714584350586	-50.918815612793	18.607120513916	22	G_pariet_inf-Angular			49.1551666259766	-49.8479690551758	9.21199035644531	21	S_temporal_sup
	-50.6664505004883	-52.1410713195801	43.6729850769043	40	G_pariet_inf-Supramar			52.358715057373	-53.2398300170898	9.89700031280518	21	S_temporal_sup
	-49.9712295532227	-51.449634552002	39.2415657043457	39	G_pariet_inf-Supramar			47.2919273376465	-55.4402465820312	16.8338890075684	21	S_temporal_sup
	-49.3873977661133	-57.8189582824707	38.3653755187988	39	G_pariet_inf-Angular			48.0183410644531	-60.3400039672852	31.489725112915	39	G_pariet_inf-Angular
	-49.8953971862793	-58.2899475097656	33.9721145629883	39	G_pariet_inf-Angular			48.7477951049805	-51.5339241027832	43.3335304260254	40	G_pariet_inf-Angular
	-48.6803092956543	-54.1524658203125	36.0286102294922	39	G_pariet_inf-Angular			51.9244003295898	-52.0751724243164	42.6696434020996	40	G_pariet_inf-Angular
	-49.6841239929199	-50.3568954467773	34.7056083679199	39	G_pariet_inf-Supramar			53.7848892211914	-52.271110534668	39.3484992980957	40	G_pariet_inf-Angular
	-51.015567779541	-51.0206756591797	30.5442447662354	39	S_interm_prim-Jensen			54.0143623352051	-52.9023933410645	32.8031425476074	39	G_pariet_inf-Angular
	-50.0852241516113	-61.4526062011719	32.2949066162109	39	G_pariet_inf-Angular			52.814567565918	-52.0505447387695	28.6539211273193	22	G_pariet_inf-Angular
	-50.0802688598633	-54.6750297546387	27.7770595550537	39	S_interm_prim-Jensen			50.8334579467773	-50.310546875	25.6038761138916	22	S_temporal_sup
	-52.8408584594727	-51.4358749389648	26.7711791992188	22	S_interm_prim-Jensen			49.0388412475586	-48.2974815368652	22.808032989502	41	S_temporal_sup
	-51.8017349243164	-58.5222053527832	29.7388038635254	39	G_pariet_inf-Angular			52.0232543945312	-46.3722152709961	21.0295791625977	42	S_temporal_sup
	-50.7645950317383	-57.5627937316895	25.9563407897949	39	S_temporal_sup			47.5893707275391	-46.5463829040527	19.27516746521	41	S_temporal_sup
	-55.0817375183105	-52.645149230957	23.149694442749	22	S_interm_prim-Jensen			53.4022216796875	-45.6459617614746	23.5032577514648	42	S_temporal_sup
	-53.3193550109863	-54.7369918823242	21.7147197723389	21	S_temporal_sup			54.9047775268555	-44.5738906860352	19.0658416748047	42	S_temporal_sup
	-57.3199653625488	-53.6225204467773	19.6005153656006	21	G_pariet_inf-Angular			55.1936149597168	-42.4592895507812	15.9612827301025	42	S_temporal_sup
	-49.0134658813477	-53.1819152832031	43.6468696594238	40	G_pariet_inf-Angular			46.2218704223633	-45.2718124389648	16.3069095611572	41	S_temporal_sup
	-49.6921348571777	-56.3035049438477	42.5802192687988	39	G_pariet_inf-Angular			55.2508926391602	-39.624267578125	12.7658214569092	42	S_temporal_sup
	-49.221118927002	-59.8824577331543	40.725471496582	39	G_pariet_inf-Angular			50.1233863830566	-42.4405899047852	15.0868806838989	42	S_temporal_sup
46	-40.2136840820312	-68.2399139404297	-0.288987964391708	37	S_occipital_ant			45.5992851257324	-43.3246231079102	13.5327892303467	41	S_temporal_sup
	-44.8904190063477	-63.6805305480957	10.1383924484253	37	S_temporal_sup		48	62.9367980957031	-9.12058067321777	28.1030769348145	43	G_postcentral
	-41.5511703491211	-70.4085311889648	11.8128309249878	37	S_temporal_sup			43.7544746398926	-27.4897975921631	37.8375930786133	3	S_postcentral
	-42.9234657287598	-80.9559020996094	0.280354261398315	19	G_occipital_middle			52.344409942627	-18.9497871398926	36.3714218139648	3	S_postcentral
	-47.9057121276855	-74.3930816650391	6.76685953140259	19	G_occipital_middle			57.7837829589844	-14.4275465011597	34.6346664428711	43	G_postcentral
	-42.0305328369141	-64.8486938476562	5.56732654571533	37	S_occipital_ant			55.4080123901367	-15.8919315338135	46.1089782714844	4	G_postcentral
	-51.0503959655762	-62.1256790161133	-1.7431743144989	37	S_occipital_ant			47.633659362793	-23.1131401062012	38.2301063537598	3	S_postcentral
	-53.3203353881836	-61.1204948425293	5.68437910079956	37	G_temporal_middle			50.140567779541	-21.8974952697754	48.2862510681152	3	G_postcentral
	-43.976375579834	-74.0013732910156	-5.37397193908691	19	G_and_S_occipital_inf			45.2046394348145	-36.2907028198242	42.1739845275879	40	S_postcentral
	-43.9898300170898	-68.4747009277344	19.3514194488525	39	S_temporal_sup			54.2727661132812	-26.5953254699707	38.802848815918	2	G_pariet_inf-Supramar
	-44.6237983703613	-73.4242477416992	13.5230207443237	37	G_occipital_middle			50.6732597351074	-32.0515213012695	42.4695663452148	40	S_postcentral
	-40.983455657959	-70.2196731567383	16.9926662445068	39	S_temporal_sup			57.860179901123	-18.6715908050537	26.9507026672363	48	G_pariet_inf-Supramar
	-41.0625534057617	-67.1133880615234	15.0815944671631	37	S_temporal_sup			56.4468879699707	-23.5366058349609	31.6639766693115	48	G_pariet_inf-Supramar
	-41.6845016479492	-65.8984375	10.7834558486938	37	S_temporal_sup			64.1746520996094	-12.9274005889893	20.5167293548584	48	G_and_S_subcentral
	-42.1952743530273	-64.3548736572266	12.7676525115967	37	S_temporal_sup			60.8658218383789	-11.6149272918701	32.2242889404297	43	G_postcentral
	-45.1560821533203	-78.7060470581055	3.7787914276123	19	G_occipital_middle			60.0456047058105	-9.74765491485596	34.5067329406738	43	G_postcentral
	-40.3804817199707	-75.0770111083984	0.935438752174377	19	S_occipital_ant			58.6793441772461	-12.3134660720825	38.3323402404785	3	G_postcentral
	-41.7080917358398	-73.4261627197266	4.80646228790283	19	S_occipital_ant			54.7835922241211	-17.0959815979004	35.2128601074219	43	G_postcentral
	-43.6467399597168	-68.5859985351562	8.65960502624512	37	S_temporal_sup			57.1090507507324	-15.0690231323242	39.9324417114258	3	G_postcentral
	-44.4128761291504	-64.0439682006836	7.59894561767578	37	S_temporal_sup			55.8282585144043	-13.6857681274414	42.6981544494629	3	G_postcentral
	-45.9815483093262	-72.1813507080078	9.41399383544922	37	G_occipital_middle			54.2857894897461	-17.6609134674072	41.8488388061523	3	G_postcentral
	-43.4793319702148	-70.2240905761719	5.89437866210938	37	S_occipital_ant			53.3103866577148	-18.7791175842285	48.1509399414062	4	G_postcentral
	-39.9476432800293	-66.302490234375	3.22679400444031	37	S_occipital_ant			53.0666694641113	-17.0001049041748	51.7142715454102	4	G_postcentral
	-47.3323211669922	-60.899299621582	4.86313152313232	37	S_occipital_ant			50.0345268249512	-21.0110740661621	37.7913703918457	3	S_postcentral
	-49.4080238342285	-63.5574226379395	8.13387107849121	37	S_temporal_sup			51.722541809082	-19.8523750305176	43.2201271057129	3	S_postcentral
	-45.0255966186523	-63.5802421569824	-1.20556640625	37	S_occipital_ant			48.6662254333496	-22.0552940368652	43.2469253540039	3	S_postcentral
	-45.0959396362305	-61.2702751159668	1.751131772995	37	S_occipital_ant			45.5887603759766	-25.4975833892822	37.6798706054688	3	S_postcentral
	-51.5788993835449	-59.6727981567383	1.62684154510498	37	G_temporal_middle			45.381721496582	-24.1631813049316	42.2495727539062	3	S_postcentral
	-45.1231155395508	-66.2475814819336	-3.19901371002197	37	S_occipital_ant			49.5653190612793	-16.7035446166992	54.9443359375	4	G_postcentral
	-49.5733222961426	-64.6618881225586	-4.09782791137695	37	S_occipital_ant			50.1927719116211	-21.213888168335	52.9816780090332	3	G_postcentral
	-41.7265739440918	-77.6177825927734	-2.72287225723267	19	G_occipital_middle			45.8915672302246	-25.0639495849609	47.5171737670898	3	S_postcentral
	-42.185474395752	-71.3664703369141	-3.15396308898926	19	S_occipital_ant			42.0469741821289	-26.5413265228271	41.7129325866699	3	S_postcentral
47	-65.2228317260742	-26.411376953125	-15.4687194824219	20	G_temporal_middle			40.979076385498	-29.6839179992676	37.750114440918	2	S_postcentral
	-55.3244438171387	-27.0666599273682	-18.9258995056152	20	S_temporal_inf			44.2148971557617	-32.3633232116699	40.1596984863281	2	S_postcentral
	-54.4960021972656	-41.8069725036621	-21.3353900909424	20	G_temporal_inf			41.7708549499512	-34.2553482055664	40.1693954467773	40	S_postcentral
	-55.6849899291992	-31.1161041259766	-28.5043983459473	20	G_temporal_inf			48.8012924194336	-28.4395942687988	38.0588989257812	2	S_postcentral
	-62.6482849121094	-32.3069000244141	-17.4242496490479	20	G_temporal_middle			47.1437911987305	-30.5272979736328	39.2159805297852	2	S_postcentral
	-63.7069816589355	-20.4625263214111	-17.154842376709	21	G_temporal_middle			51.2203979492188	-23.5459117889404	34.8011779785156	48	S_postcentral
	-57.6968154907227	-32.3795852661133	-17.5839195251465	20	S_temporal_inf			50.1615905761719	-25.8134002685547	36.8827857971191	2	S_postcentral
	-61.4335403442383	-26.8754997253418	-18.1651840209961	20	G_temporal_middle			52.6280097961426	-29.3483066558838	41.0334548950195	2	G_pariet_inf-Supramar
	-58.8694076538086	-20.5881652832031	-19.9451370239258	20	G_temporal_middle			56.821662902832	-28.2565097808838	43.3200988769531	2	G_pariet_inf-Supramar
	-54.3158645629883	-21.7600288391113	-22.5835056304932	20	S_temporal_inf			54.4223556518555	-31.5535430908203	45.4516258239746	40	G_pariet_inf-Supramar
	-52.8335571289062	-29.0710868835449	-23.7637062072754	20	G_temporal_inf			54.7690925598145	-18.5595760345459	31.550838470459	48	G_postcentral
	-54.152961730957	-24.0423469543457	-27.7875938415527	20	G_temporal_inf			53.2371215820312	-21.1673374176025	32.8606147766113	48	S_postcentral
	-55.9650573730469	-39.7483749389648	-18.1145095825195	20	S_temporal_inf			60.0723876953125	-13.7838411331177	27.5187740325928	43	G_postcentral
	-52.4233779907227	-34.723518371582	-19.0915336608887	20	G_temporal_inf			57.4165229797363	-15.6122789382935	30.0664024353027	48	G_postcentral
	-54.3590316772461	-36.347972869873	-24.873327255249	20	G_temporal_inf			56.5156936645508	-21.3036651611328	29.332010269165	48	G_pariet_inf-Supramar
	-53.2800979614258	-43.136100769043	-24.6469860076904	20	G_temporal_inf			58.4516181945801	-23.3302574157715	27.2307376861572	48	G_pariet_inf-Supramar
	-53.7671928405762	-37.8180770874023	-27.519287109375	20	G_temporal_inf			59.7973403930664	-24.4899997711182	29.7076358795166	48	G_pariet_inf-Supramar
	-58.0308723449707	-46.9981079101562	-20.6117820739746	20	G_temporal_inf			58.6348876953125	-25.7440376281738	39.2340431213379	2	G_pariet_inf-Supramar
	-55.3108749389648	-24.5053215026855	-31.2052669525146	0	G_temporal_inf			55.5531921386719	-24.947229385376	35.1338539123535	48	G_pariet_inf-Supramar
48	-48.9573097229004	-41.3847007751465	-23.8892250061035	20	G_temporal_inf			59.5868721008301	-25.2709655761719	34.1493759155273	48	G_pariet_inf-Supramar
	-49.5533866882324	-50.5569458007812	-14.8024473190308	20	G_temporal_inf			47.5442581176758	-33.8354682922363	43.9914855957031	40	S_postcentral
	-41.7627410888672	-48.3175773620605	-15.3712215423584	37	S_oc-temp_lat			51.2056045532227	-35.2389640808105	47.4386863708496	40	G_pariet_inf-Supramar
	-43.0143623352051	-38.9553108215332	-21.4905395507812	20	S_oc-temp_lat			63.5493240356445	-10.6727571487427	24.0393867492676	43	G_and_S_subcentral
	-43.3002281188965	-62.7101745605469	-15.877815246582	19	G_oc-temp_lat-fusifor			61.7041854858398	-15.8911514282227	23.9069004058838	48	G_pariet_inf-Supramar
	-53.6553955078125	-47.460578918457	-21.0943508148193	20	G_temporal_inf			59.309886932373	-19.7264976501465	23.3774147033691	48	G_pariet_inf-Supramar
	-49.7372169494629	-45.0762481689453	-18.6207904815674	20	G_temporal_inf		49	1.38183057308197	17.9892425537109	10.5697212219238	0	Medial_wall
	-54.3443489074707	-54.0370979309082	-18.4233360290527	37	G_temporal_inf			2.03292870521545	-12.110013961792	3.03909158706665	0	Medial_wall
	-44.9260139465332	-48.1225051879883	-12.768406867981	20	S_oc-temp_lat			5.38712215423584	8.25696754455566	-5.61611795425415	25	Medial_wall
	-46.1806831359863	-42.0745162963867	-16.9357261657715	20	S_oc-temp_lat			1.29077839851379	5.26415395736694	15.8148403167725	0	Medial_wall
	-41.2436828613281	-54.7943801879883	-14.3448314666748	37	S_oc-temp_lat			2.48303842544556	-7.81594705581665	11.9933776855469	0	Medial_wall
	-43.5930709838867	-56.0499038696289	-19.4358787536621	37	G_oc-temp_lat-fusifor			1.84029161930084	14.0883235931396	0.874052047729492	0	Medial_wall
	-49.9639663696289	-36.8729400634766	-26.0290794372559	20	G_temporal_inf			2.36896061897278	2.14150261878967	6.26014089584351	0	Medial_wall
	-42.1622924804688	-42.3963928222656	-17.0976657867432	37	S_oc-temp_lat			3.93631315231323	-4.38504648208618	-2.70241618156433	0	Medial_wall
	-45.9825439453125	-39.462272644043	-22.2328472137451	20	S_oc-temp_lat			6.69838571548462	1.29604816436768	-10.648645401001	25	Medial_wall
	-41.5315475463867	-50.9149322509766	-19.5052852630615	37	G_oc-temp_lat-fusifor			0.716279327869415	-1.17007613182068	23.008337020874	0	Medial_wall
	-39.6376304626465	-45.2598190307617	-19.7913990020752	37	G_oc-temp_lat-fusifor			1.23355734348297	-0.587452411651611	18.6636390686035	0	Medial_wall
	-40.6968307495117	-40.9836311340332	-23.4548740386963	37	G_oc-temp_lat-fusifor			1.02617621421814	5.1449236869812	20.3372497558594	0	Medial_wall
	-46.5044784545898	-35.8377685546875	-24.3620471954346	20	S_oc-temp_lat			0.990822315216064	11.2979621887207	17.7231903076172	0	Medial_wall
49	-6.52985525131226	34.7016830444336	49.9477920532227	8	G_front_sup			1.19912195205688	11.3521995544434	13.1739225387573	0	Medial_wall
	-11.6401834487915	25.5755195617676	32.9202613830566	32	G_and_S_cingul-Mid-Ant			0.60828971862793	23.8450736999512	7.12424087524414	25	Medial_wall
	-8.66127681732178	50.6800651550293	25.0775814056396	32	G_front_sup			3.11134648323059	-8.15122318267822	8.15685272216797	0	Medial_wall
	-7.55233287811279	29.410213470459	39.5233879089355	32	G_front_sup			3.59244799613953	-17.7822742462158	-2.03239130973816	0	Medial_wall
	-10.1204404830933	17.8505477905273	41.7879219055176	32	G_and_S_cingul-Mid-Ant			1.77792108058929	17.1036586761475	5.36956691741943	0	Medial_wall
	-11.7416429519653	14.5530796051025	34.4917106628418	32	G_and_S_cingul-Mid-Ant			0.808575034141541	21.8539924621582	2.1326916217804	25	Medial_wall
	-8.31613063812256	22.684326171875	27.534984588623	24	G_and_S_cingul-Mid-Ant			3.74902582168579	11.1204986572266	-2.96542716026306	25	Medial_wall
	-6.93455362319946	43.8978157043457	37.909782409668	9	G_front_sup			4.70711946487427	17.3127250671387	-5.80347347259521	25	Medial_wall
	-7.37413501739502	28.2776947021484	49.5955429077148	8	G_front_sup			1.89034974575043	3.58882832527161	10.8967342376709	0	Medial_wall
	-7.74724817276001	31.5649833679199	45.1893692016602	8	G_front_sup			1.54383587837219	9.92591762542725	8.22705078125	0	Medial_wall
	-6.56894063949585	25.5524654388428	44.6055603027344	32	G_front_sup			1.76129114627838	-1.45911538600922	13.8702955245972	0	Medial_wall
	-8.37857818603516	23.5911769866943	40.5330009460449	32	G_front_sup			2.5491156578064	-2.75132179260254	9.05887889862061	0	Medial_wall
	-8.23349761962891	27.4155540466309	35.7207221984863	32	G_front_sup			4.22283124923706	-3.41577386856079	5.16484355926514	0	Medial_wall
	-10.6596584320068	21.7353096008301	37.5927047729492	32	G_and_S_cingul-Mid-Ant			2.82137370109558	4.15690040588379	-0.797153890132904	0	Medial_wall
	-12.45290184021	16.0815391540527	38.162525177002	32	G_and_S_cingul-Mid-Ant			2.72950196266174	0.709034562110901	-4.64161157608032	25	Medial_wall
	-13.5039854049683	19.5467376708984	33.8393020629883	32	G_and_S_cingul-Mid-Ant			2.13869023323059	7.57322406768799	3.62223291397095	0	Medial_wall
	-8.56425189971924	14.1734161376953	32.7781448364258	24	G_and_S_cingul-Mid-Ant			2.96663761138916	-0.271189033985138	1.59105134010315	0	Medial_wall
	-13.456280708313	22.9763011932373	28.9315795898438	0	G_and_S_cingul-Mid-Ant			2.87168550491333	-8.24621295928955	-0.144820585846901	0	Medial_wall
	-10.6513271331787	18.3435916900635	30.7382774353027	0	G_and_S_cingul-Mid-Ant			3.5246844291687	-8.72578144073486	-7.27763509750366	0	Medial_wall
	-6.36162853240967	18.4507846832275	29.809362411499	24	G_and_S_cingul-Mid-Ant			3.91151285171509	-1.94264948368073	-8.07791423797607	0	Medial_wall
	-5.15115928649902	20.6806659698486	25.1636371612549	24	G_and_S_cingul-Mid-Ant			3.42190313339233	-14.107307434082	-5.17073917388916	0	Medial_wall
	-5.95027446746826	44.9194679260254	43.4219589233398	9	G_front_sup			6.23181629180908	15.6909408569336	-8.12427806854248	25	Medial_wall
	-6.36417007446289	39.72998046875	44.7309951782227	9	G_front_sup			5.74524688720703	4.81076622009277	-8.1728343963623	25	Medial_wall
	-6.39930438995361	50.1588592529297	36.6587753295898	9	G_front_sup			7.45722198486328	13.6601991653442	-10.742582321167	25	G_and_S_cingul-Ant
	-7.06978750228882	54.1936874389648	30.2942714691162	10	G_front_sup			7.56485271453857	11.6526165008545	-13.4883985519409	25	G_rectus
	-8.17707633972168	47.8814010620117	31.3130760192871	32	G_front_sup		50	13.8884220123291	23.401346206665	29.990779876709	0	G_and_S_cingul-Mid-Ant
	-7.56893014907837	56.2126235961914	23.2846508026123	10	G_front_sup			11.5547981262207	2.19249033927917	39.7874984741211	0	G_and_S_cingul-Mid-Ant
	-5.82500982284546	26.4999179840088	22.9803066253662	24	G_and_S_cingul-Mid-Ant			12.6639575958252	-10.809326171875	47.1815643310547	0	G_and_S_cingul-Mid-Post
	-13.0262603759766	29.4901466369629	27.8283500671387	32	G_and_S_cingul-Mid-Ant			9.40565013885498	8.94680976867676	51.1835136413574	6	G_front_sup
	-10.8939571380615	27.2239627838135	24.3378276824951	32	G_and_S_cingul-Mid-Ant			7.07260036468506	18.9614696502686	57.702709197998	6	G_front_sup
	-8.54434394836426	34.0520706176758	34.9690208435059	32	G_front_sup			10.8351278305054	-7.92040348052979	41.7692222595215	0	G_and_S_cingul-Mid-Post
	-8.0671443939209	37.3778610229492	39.291576385498	32	G_front_sup			11.8401470184326	-0.00385321979410946	46.9115104675293	6	G_and_S_cingul-Mid-Post
	-8.19847583770752	40.4303359985352	32.5251388549805	32	G_front_sup			11.3248195648193	11.958025932312	43.3168334960938	32	G_and_S_cingul-Mid-Ant
	-7.72707080841064	43.8616485595703	26.6398887634277	32	G_front_sup			12.6102600097656	13.3191175460815	35.4819641113281	0	G_and_S_cingul-Mid-Ant
50	-11.6051807403564	-8.89975452423096	47.8828506469727	0	G_and_S_cingul-Mid-Post			9.65449714660645	22.6759815216064	38.8030052185059	32	G_and_S_cingul-Mid-Ant
	-9.79764842987061	11.3496265411377	50.4605331420898	6	G_front_sup			5.92877101898193	20.6266269683838	29.5578365325928	24	G_and_S_cingul-Mid-Ant
	-8.19405364990234	5.41618871688843	37.0575141906738	24	G_and_S_cingul-Mid-Ant			10.1814374923706	-13.1860704421997	49.6763496398926	0	G_and_S_cingul-Mid-Post
	-7.8937668800354	22.6078681945801	49.8091239929199	8	G_front_sup			9.73485565185547	-6.54806995391846	50.4955520629883	0	G_and_S_cingul-Mid-Post
	-6.69821643829346	13.2300281524658	61.3972396850586	6	G_front_sup			8.6064453125	12.6288805007935	59.3662185668945	6	G_front_sup
	-9.92844104766846	1.80708718299866	49.6097373962402	6	G_and_S_cingul-Mid-Post			8.06613159179688	7.65473556518555	55.9019050598145	6	G_front_sup
	-11.7807512283325	-1.84755158424377	41.6903457641602	0	G_and_S_cingul-Mid-Post			9.72282123565674	14.0263900756836	54.7981872558594	6	G_front_sup
	-6.61460208892822	-7.25077819824219	40.9062423706055	23	G_and_S_cingul-Mid-Post			10.1158199310303	14.9241542816162	49.3940315246582	32	G_front_sup
	-10.5377826690674	8.61157035827637	42.5205039978027	32	G_and_S_cingul-Mid-Ant			7.56472015380859	19.2434825897217	52.3516426086426	6	G_front_sup
	-8.55085182189941	-9.27749443054199	50.2956619262695	0	G_and_S_cingul-Mid-Post			11.0799121856689	-5.67901515960693	47.9100570678711	0	G_and_S_cingul-Mid-Post
	-6.16024208068848	23.6883392333984	55.4368705749512	8	G_front_sup			10.8736047744751	-1.00949108600616	50.3826217651367	6	G_and_S_cingul-Mid-Post
	-7.84898233413696	17.8998260498047	55.9167098999023	6	G_front_sup			13.0563869476318	-9.21902561187744	43.9265213012695	0	G_and_S_cingul-Mid-Post
	-9.13856315612793	17.0660915374756	50.4237594604492	6	G_front_sup			11.4604187011719	-4.39267635345459	44.7406234741211	0	G_and_S_cingul-Mid-Post
	-8.15616416931152	12.1272068023682	55.7188720703125	6	G_front_sup			10.0964031219482	-3.12903618812561	42.0938529968262	0	G_and_S_cingul-Mid-Post
	-7.65287923812866	7.66485834121704	61.1533126831055	6	G_front_sup			12.9346866607666	0.922550320625305	43.2104415893555	0	G_and_S_cingul-Mid-Ant
	-8.94828319549561	6.81233596801758	55.2315673828125	6	G_front_sup			9.89247608184814	10.6105680465698	47.3208503723145	32	G_and_S_cingul-Mid-Ant
	-8.40877151489258	6.62339496612549	49.9896850585938	6	G_and_S_cingul-Mid-Ant			8.84197521209717	15.7260227203369	45.1192512512207	32	G_and_S_cingul-Mid-Ant
	-8.40066719055176	1.93590891361237	53.4889717102051	6	G_front_sup			8.99596977233887	4.58343315124512	48.4982223510742	6	G_and_S_cingul-Mid-Ant
	-7.9542236328125	-3.69602513313293	51.5541915893555	0	G_front_sup			11.5680103302002	5.95322513580322	45.2226638793945	32	G_and_S_cingul-Mid-Ant
	-9.89889717102051	-3.20804023742676	48.6949844360352	6	G_and_S_cingul-Mid-Post			13.6081466674805	6.97683954238892	41.3003921508789	32	G_and_S_cingul-Mid-Ant
	-12.2835569381714	-5.01371622085571	45.0587921142578	0	G_and_S_cingul-Mid-Post			10.4350366592407	17.357666015625	41.5995063781738	32	G_and_S_cingul-Mid-Ant
	-12.1742582321167	-7.78311824798584	42.2832260131836	0	G_and_S_cingul-Mid-Post			7.79340267181396	21.3054485321045	42.4908218383789	32	G_front_sup
	-10.0029335021973	1.39220297336578	39.0192451477051	0	G_and_S_cingul-Mid-Post			12.0265855789185	8.12422943115234	37.7734756469727	32	G_and_S_cingul-Mid-Ant
	-6.49221563339233	-0.925546824932098	39.6320190429688	24	G_and_S_cingul-Mid-Post			13.1040897369385	12.7883863449097	39.6745262145996	32	G_and_S_cingul-Mid-Ant
	-9.66907119750977	-4.79202651977539	40.2824325561523	0	G_and_S_cingul-Mid-Post			13.0929164886475	18.2045040130615	37.4883003234863	32	G_and_S_cingul-Mid-Ant
	-6.06920146942139	9.60629653930664	34.9619064331055	24	G_and_S_cingul-Mid-Ant			13.2641935348511	18.4051856994629	32.597339630127	32	G_and_S_cingul-Mid-Ant
	-4.58535003662109	3.35071802139282	36.7429733276367	24	G_and_S_cingul-Mid-Ant			12.5338735580444	23.601879119873	34.7629165649414	32	G_and_S_cingul-Mid-Ant
	-4.5214958190918	-10.3447790145874	38.9398651123047	23	G_and_S_cingul-Mid-Post			13.643443107605	28.5444450378418	30.170223236084	32	G_and_S_cingul-Mid-Ant
	-4.30894374847412	-3.71195912361145	38.6232070922852	23	G_and_S_cingul-Mid-Post			10.1452751159668	28.3224830627441	34.4213943481445	32	G_and_S_cingul-Mid-Ant
	-10.9086875915527	0.158371582627296	45.925220489502	6	G_and_S_cingul-Mid-Post			12.7843265533447	26.6546573638916	25.5047454833984	32	G_and_S_cingul-Mid-Ant
	-9.58536338806152	10.2968015670776	45.6460189819336	32	G_and_S_cingul-Mid-Ant			10.1645078659058	21.6981868743896	28.8569755554199	0	G_and_S_cingul-Mid-Ant
	-10.222900390625	4.87201929092407	46.050910949707	6	G_and_S_cingul-Mid-Ant			7.56692361831665	26.1331081390381	26.1177768707275	32	G_and_S_cingul-Mid-Ant
	-11.3917484283447	3.28762245178223	42.14501953125	0	G_and_S_cingul-Mid-Ant			9.18168163299561	17.1016139984131	32.4801712036133	24	G_and_S_cingul-Mid-Ant
	-11.0645313262939	7.02362298965454	38.9153861999512	0	G_and_S_cingul-Mid-Ant			8.28821563720703	6.34707403182983	38.1650009155273	24	G_and_S_cingul-Mid-Ant
	-7.78330612182617	19.6129512786865	45.3419914245605	32	G_front_sup			8.74096870422363	11.8942432403564	35.3527145385742	24	G_and_S_cingul-Mid-Ant
	-10.5183582305908	14.833888053894	46.1093063354492	32	G_and_S_cingul-Mid-Ant			5.75732326507568	15.4890270233154	32.5290451049805	24	G_and_S_cingul-Mid-Ant
	-11.4736614227295	11.632287979126	38.7016258239746	32	G_and_S_cingul-Mid-Ant			7.60437536239624	-5.47304725646973	41.205753326416	24	G_and_S_cingul-Mid-Post
	-9.99254417419434	10.5624723434448	35.6907119750977	0	G_and_S_cingul-Mid-Ant			7.41105794906616	0.167169257998466	40.5713272094727	24	G_and_S_cingul-Mid-Ant
	-11.502667427063	12.9303359985352	42.0344390869141	32	G_and_S_cingul-Mid-Ant		51	39.0017890930176	41.0203475952148	23.984468460083	46	G_front_middle
51	-42.3751258850098	-81.9277114868164	-13.3468761444092	19	G_and_S_occipital_inf			22.9352035522461	44.0227432250977	22.1236248016357	46	S_front_middle
	-27.5601043701172	-66.1251602172852	-5.1943187713623	19	S_oc-temp_med_and_Lingual			36.9666519165039	34.0114250183105	29.8972225189209	46	S_front_middle
	-39.4193954467773	-75.6494979858398	-15.1244688034058	19	G_and_S_occipital_inf			28.8180027008057	33.8686332702637	28.415283203125	46	S_front_middle
	-30.7907447814941	-79.3565216064453	-11.457914352417	19	G_oc-temp_lat-fusifor			30.6835689544678	40.9695777893066	20.6991176605225	46	S_front_middle
	-21.6088829040527	-80.0302658081055	-6.11945056915283	18	G_oc-temp_med-Lingual			27.9906520843506	47.8408470153809	13.4668684005737	46	S_front_middle
	-29.7549686431885	-68.888313293457	-13.5413074493408	19	G_oc-temp_lat-fusifor			37.4637260437012	49.878833770752	16.9511833190918	46	G_front_middle
	-40.0019912719727	-79.1824035644531	-13.3824815750122	19	G_and_S_occipital_inf			34.8343315124512	31.1729335784912	32.5183525085449	46	S_front_middle
	-41.5036201477051	-71.1858291625977	-17.2798652648926	19	G_oc-temp_lat-fusifor			38.016357421875	36.4608383178711	25.7423362731934	46	G_front_middle
	-35.7936515808105	-84.6525039672852	-16.161153793335	19	G_and_S_occipital_inf			41.6115989685059	33.6883506774902	28.9622592926025	45	G_front_middle
	-35.6856994628906	-80.8863677978516	-14.1064882278442	19	G_and_S_occipital_inf			23.1434001922607	48.8086357116699	24.7533073425293	46	G_front_middle
	-29.2060546875	-83.3677520751953	-13.5991077423096	19	G_and_S_occipital_inf			26.0656585693359	43.2498054504395	29.031702041626	46	S_front_middle
	-35.4186630249023	-77.0636825561523	-14.07248878479	19	G_and_S_occipital_inf			28.4755249023438	33.493408203125	32.9892959594727	9	S_front_middle
	-35.6771011352539	-73.0699844360352	-16.306224822998	19	G_oc-temp_lat-fusifor			31.7855472564697	32.7322120666504	33.9168319702148	46	S_front_middle
	-29.3513221740723	-74.6103973388672	-13.2543230056763	19	G_oc-temp_lat-fusifor			27.1774291992188	37.6620788574219	30.8114433288574	46	S_front_middle
	-26.628231048584	-80.8285369873047	-7.84408664703369	19	S_oc-temp_med_and_Lingual			25.4304656982422	38.1683883666992	25.1786079406738	46	S_front_middle
	-28.3233947753906	-75.7269287109375	-7.06220483779907	19	S_oc-temp_med_and_Lingual			32.5989608764648	32.5472297668457	28.5105743408203	46	S_front_middle
	-24.3545188903809	-73.7847061157227	-4.28855991363525	18	S_oc-temp_med_and_Lingual			25.5919647216797	40.354305267334	19.4004783630371	0	S_front_middle
	-30.3341274261475	-69.2257843017578	-7.49107217788696	19	S_oc-temp_med_and_Lingual			28.9864749908447	35.251220703125	23.0646667480469	46	S_front_middle
	-18.8823623657227	-77.4421234130859	-7.99647760391235	18	G_oc-temp_med-Lingual			33.8864135742188	35.8908615112305	23.7880897521973	46	S_front_middle
	-21.7548789978027	-69.378303527832	-8.39937782287598	18	S_oc-temp_med_and_Lingual			34.0732040405273	41.440013885498	23.2010135650635	46	G_front_middle
	-16.2829322814941	-82.5349197387695	-10.5359926223755	18	G_oc-temp_med-Lingual			23.8271942138672	50.5932693481445	19.3250274658203	46	S_front_middle
	-24.8290729522705	-61.2712783813477	-8.95101833343506	19	S_oc-temp_med_and_Lingual			23.5152988433838	50.8926391601562	13.9385404586792	46	S_front_middle
	-31.116907119751	-63.1713371276855	-9.40187072753906	19	S_oc-temp_med_and_Lingual			24.4188537597656	46.0165481567383	16.7787170410156	46	S_front_middle
	-29.9798946380615	-59.9204902648926	-7.31566715240479	37	S_oc-temp_med_and_Lingual			29.4296417236328	44.4650955200195	16.6231307983398	46	S_front_middle
52	-47.7116279602051	-58.551872253418	-7.82435894012451	37	G_temporal_inf			32.7348861694336	48.9683876037598	14.9850358963013	46	G_front_middle
	-47.4810371398926	-65.1205291748047	-5.34762477874756	37	S_occipital_ant			33.4127922058105	46.1092910766602	20.3258228302002	46	G_front_middle
	-39.8390617370605	-69.9050445556641	-6.939377784729	19	G_and_S_occipital_inf			37.5674591064453	46.3825836181641	21.83274269104	45	G_front_middle
	-40.8130264282227	-60.0972099304199	-11.1323728561401	37	S_oc-temp_lat		52	11.6151552200317	-87.21728515625	-14.4917545318604	18	G_oc-temp_med-Lingual
	-51.2223014831543	-62.5090942382812	-6.28156757354736	37	G_temporal_inf			3.29265975952148	-71.1727294921875	5.67703771591187	17	G_oc-temp_med-Lingual
	-47.800220489502	-62.2081069946289	-6.48062372207642	37	G_temporal_inf			3.60881686210632	-84.3816070556641	-4.70349740982056	17	G_oc-temp_med-Lingual
	-52.1232986450195	-60.4135513305664	-9.39708423614502	37	G_temporal_inf			12.1444911956787	-77.5796661376953	-5.16388034820557	18	G_oc-temp_med-Lingual
	-43.5201797485352	-65.2786712646484	-4.73458814620972	37	S_occipital_ant			5.64439105987549	-88.575080871582	-9.61108207702637	18	G_oc-temp_med-Lingual
	-42.091236114502	-61.8268051147461	-5.3272123336792	37	S_oc-temp_lat			7.84630346298218	-75.2001342773438	1.42958414554596	17	G_oc-temp_med-Lingual
	-45.5998725891113	-68.4432373046875	-4.80510902404785	19	S_occipital_ant			10.768949508667	-72.4299240112305	-4.19092273712158	18	G_oc-temp_med-Lingual
	-43.9716682434082	-71.4511642456055	-6.384765625	19	G_and_S_occipital_inf			3.05515933036804	-77.4733734130859	0.357020974159241	17	G_oc-temp_med-Lingual
	-42.5970687866211	-76.2325592041016	-9.90340328216553	19	G_and_S_occipital_inf			6.6480073928833	-81.2329940795898	-4.964271068573	17	G_oc-temp_med-Lingual
	-39.2546691894531	-65.2652053833008	-8.88057994842529	37	S_oc-temp_lat			11.8704986572266	-83.2681884765625	-9.13812446594238	18	G_oc-temp_med-Lingual
	-42.3915939331055	-58.1901245117188	-6.6749472618103	37	S_oc-temp_lat			15.8726425170898	-71.3856887817383	-7.36500692367554	18	G_oc-temp_med-Lingual
	-39.257568359375	-73.6349868774414	-10.5922164916992	19	G_and_S_occipital_inf			15.4857082366943	-77.3929672241211	-9.38483810424805	18	G_oc-temp_med-Lingual
	-40.8588790893555	-68.2014923095703	-13.3204774856567	19	G_oc-temp_lat-fusifor		53	31.0923252105713	-47.5664253234863	44.5747222900391	40	S_intrapariet_and_P_trans
	-53.9497146606445	-58.1557807922363	-13.4588565826416	37	G_temporal_inf			33.5730400085449	-62.3780212402344	46.2375068664551	7	S_intrapariet_and_P_trans
	-48.8207321166992	-54.8386459350586	-11.1761169433594	37	S_oc-temp_lat			43.5642585754395	-53.4051628112793	43.3336791992188	40	G_pariet_inf-Angular
	-43.2683410644531	-53.0897216796875	-9.77442169189453	37	S_oc-temp_lat			32.367488861084	-50.2678604125977	52.4435348510742	7	S_intrapariet_and_P_trans
53	-7.05985116958618	39.1540031433105	12.2905521392822	32	G_and_S_cingul-Ant			30.5768928527832	-54.5802993774414	40.1908340454102	40	S_intrapariet_and_P_trans
	-12.950590133667	31.7312870025635	22.0579681396484	32	G_and_S_cingul-Ant			27.2739315032959	-55.912841796875	46.5232467651367	7	S_intrapariet_and_P_trans
	-6.62357807159424	28.4823150634766	17.4651203155518	0	G_and_S_cingul-Ant			35.3373146057129	-51.0101852416992	37.8502311706543	40	S_intrapariet_and_P_trans
	-6.83233737945557	37.8271179199219	28.4751167297363	32	G_front_sup			39.7594680786133	-57.7216110229492	40.9743156433105	39	S_intrapariet_and_P_trans
	-13.2589435577393	43.669376373291	16.8179817199707	32	G_and_S_cingul-Ant			34.7755317687988	-46.5535049438477	48.3849563598633	40	S_intrapariet_and_P_trans
	-2.77959060668945	31.0918617248535	9.51405715942383	25	Medial_wall			31.6972846984863	-48.4894523620605	48.6161270141602	40	S_intrapariet_and_P_trans
	-0.740177512168884	19.0025501251221	12.8901319503784	0	Medial_wall			36.0783958435059	-47.7414169311523	52.2665214538574	40	S_intrapariet_and_P_trans
	-7.05858898162842	31.6261558532715	21.0128211975098	24	G_and_S_cingul-Ant			36.5120239257812	-48.9598045349121	56.5147933959961	40	G_parietal_sup
	-10.0256061553955	34.9576568603516	17.0028038024902	24	G_and_S_cingul-Ant			32.2682418823242	-52.9753189086914	55.858715057373	40	G_parietal_sup
	-5.42884969711304	34.4064140319824	15.7118129730225	24	G_and_S_cingul-Ant			32.9636154174805	-45.7250633239746	43.2017211914062	40	S_intrapariet_and_P_trans
	-9.42491722106934	31.876708984375	31.5072078704834	32	G_front_sup			28.7802696228027	-52.9263381958008	49.425537109375	7	S_intrapariet_and_P_trans
	-14.1135005950928	37.4312515258789	19.5382747650146	32	G_and_S_cingul-Ant			28.4255256652832	-54.3192367553711	52.6013679504395	7	S_intrapariet_and_P_trans
	-13.9902391433716	39.1406326293945	13.1402225494385	32	G_and_S_cingul-Ant			28.9473609924316	-50.2595672607422	41.4852523803711	40	S_intrapariet_and_P_trans
	-12.1136589050293	35.308837890625	25.9959316253662	32	G_and_S_cingul-Ant			28.4343299865723	-51.1909637451172	45.7300720214844	7	S_intrapariet_and_P_trans
	-10.9264430999756	41.1896896362305	23.04758644104	32	G_and_S_cingul-Ant			28.6475028991699	-55.2929458618164	43.3938751220703	7	S_intrapariet_and_P_trans
	-9.07549476623535	46.5418968200684	20.667932510376	32	G_and_S_cingul-Ant			32.9203643798828	-58.4143753051758	42.0231018066406	7	S_intrapariet_and_P_trans
	-6.35441064834595	35.0434112548828	10.1469821929932	24	G_and_S_cingul-Ant			30.5507049560547	-58.8654670715332	44.8969421386719	7	S_intrapariet_and_P_trans
	-5.9578218460083	29.7572841644287	13.2223033905029	24	G_and_S_cingul-Ant			28.7172088623047	-59.019458770752	46.7400741577148	7	S_intrapariet_and_P_trans
	-1.10352075099945	25.4618873596191	13.4986171722412	0	Medial_wall			31.3493404388428	-62.6415176391602	46.2301254272461	7	S_intrapariet_and_P_trans
	-0.427975654602051	25.2198524475098	9.08717155456543	25	Medial_wall			34.3224334716797	-65.2786483764648	43.5898246765137	7	S_intrapariet_and_P_trans
54	-20.1280860900879	-32.1907653808594	-5.96628570556641	27	Medial_wall			30.9683170318604	-48.9820976257324	39.1266746520996	40	S_intrapariet_and_P_trans
	-7.30904912948608	-26.0089626312256	-4.76225137710571	0	Medial_wall			32.5761451721191	-52.4823837280273	37.9116744995117	40	S_intrapariet_and_P_trans
	-11.8874454498291	-33.2571334838867	-1.61479890346527	0	Medial_wall			39.6300430297852	-52.251579284668	40.3541145324707	40	S_intrapariet_and_P_trans
	-11.6106195449829	-23.4066734313965	-12.1275472640991	0	Medial_wall			42.5806465148926	-55.7476196289062	41.7155952453613	39	S_intrapariet_and_P_trans
	-2.51450705528259	-19.2835369110107	2.73208999633789	0	Medial_wall			38.0356101989746	-54.1858024597168	38.6753425598145	40	S_intrapariet_and_P_trans
	-6.94691228866577	-28.3827095031738	1.38066291809082	0	Medial_wall			35.3660888671875	-56.4917984008789	39.1917991638184	40	S_intrapariet_and_P_trans
	-3.06706309318542	-22.4612922668457	-2.74687051773071	0	Medial_wall			36.535400390625	-60.351734161377	42.5939102172852	39	S_intrapariet_and_P_trans
	-4.30086040496826	-25.487361907959	-0.271032482385635	0	Medial_wall			46.4050254821777	-57.2728691101074	45.210075378418	39	G_pariet_inf-Angular
	-9.96662330627441	-29.0587196350098	-2.57379031181335	0	Medial_wall			39.5134162902832	-61.5435676574707	44.5564956665039	39	G_pariet_inf-Angular
	-12.8016538619995	-28.2579078674316	-5.93573474884033	27	Medial_wall			35.8158988952637	-64.3164291381836	46.8247756958008	7	G_pariet_inf-Angular
	-15.926983833313	-33.0472984313965	-4.14311504364014	27	Medial_wall			43.3432464599609	-59.127124786377	44.5473251342773	39	G_pariet_inf-Angular
	-9.83042907714844	-25.1273937225342	-8.84355735778809	0	Medial_wall			36.2914199829102	-68.1620025634766	44.3691635131836	7	G_pariet_inf-Angular
	-15.6407489776611	-26.8222904205322	-8.41394996643066	30	Medial_wall		54	53.8779602050781	-54.1031799316406	-5.41781425476074	37	S_temporal_inf
	-2.0860435962677	-25.2190551757812	-8.55955410003662	0	Medial_wall			56.3636589050293	-58.1733207702637	0.959728538990021	37	G_temporal_middle
	-3.34519195556641	-23.4721813201904	-14.0576801300049	0	Medial_wall			63.1598739624023	-45.7629890441895	-4.94639492034912	21	G_temporal_middle
	-7.4852876663208	-22.1420097351074	-17.9682273864746	0	Medial_wall			64.8270492553711	-34.8323211669922	-8.00507736206055	21	G_temporal_middle
	-18.6765060424805	-26.0726108551025	-10.1626100540161	30	Medial_wall			57.2077255249023	-41.9469718933105	-11.0901336669922	20	S_temporal_inf
	-13.8075504302979	-24.5237255096436	-15.8072557449341	0	Medial_wall			56.7142219543457	-57.5358085632324	-11.940673828125	37	G_temporal_inf
55	-11.7365846633911	-67.4951171875	34.872673034668	0	S_parieto_occipital			55.0442314147949	-54.5053634643555	-2.9533634185791	37	S_temporal_inf
	-16.8196468353271	-86.6269989013672	36.6112060546875	19	G_occipital_sup			58.9560661315918	-55.3271102905273	4.84257698059082	37	G_temporal_middle
	-7.59083843231201	-72.5809478759766	39.7650527954102	7	G_precuneus			59.4710311889648	-51.5623168945312	-2.3939356803894	21	G_temporal_middle
	-17.7758674621582	-78.0457000732422	33.1634635925293	18	S_parieto_occipital			57.5177993774414	-49.3443832397461	-5.30391311645508	21	G_temporal_middle
	-17.3017292022705	-76.2718811035156	42.214958190918	19	G_parietal_sup			60.6992301940918	-54.901782989502	1.65296840667725	37	G_temporal_middle
	-15.3235445022583	-72.503059387207	16.4527549743652	18	S_parieto_occipital			63.8312187194824	-47.8148574829102	-0.154089510440826	21	G_temporal_middle
	-15.2334518432617	-76.7658538818359	23.5667057037354	18	S_parieto_occipital			64.7691345214844	-42.6075630187988	-3.42731094360352	21	G_temporal_middle
	-5.28597688674927	-82.749870300293	32.0805015563965	18	G_cuneus			60.3440170288086	-43.5909805297852	-7.71354198455811	20	G_temporal_middle
	-12.6859912872314	-73.3275680541992	41.4856414794922	19	S_parieto_occipital			54.5421981811523	-47.9623184204102	-8.13124465942383	37	S_temporal_inf
	-11.1329259872437	-75.9741744995117	44.0826568603516	7	G_parietal_sup			65.3081359863281	-40.368839263916	-6.73053741455078	21	G_temporal_middle
	-9.66546726226807	-70.0356292724609	37.6696586608887	7	S_parieto_occipital			62.9982604980469	-38.3363647460938	-10.1367464065552	21	G_temporal_middle
	-16.040843963623	-70.7500762939453	33.9901847839355	18	S_parieto_occipital			65.3636627197266	-33.6228675842285	-12.4473295211792	20	G_temporal_middle
	-14.7116422653198	-71.6709594726562	37.8027076721191	19	S_parieto_occipital			61.289134979248	-39.0810279846191	-13.9574756622314	20	G_temporal_middle
	-17.0749435424805	-76.7931671142578	37.273796081543	19	S_parieto_occipital			55.3423156738281	-55.5788078308105	-8.81548118591309	37	G_temporal_inf
	-16.4644355773926	-83.7372131347656	35.3004112243652	19	G_occipital_sup			56.9682121276855	-53.1278915405273	-16.7747039794922	37	G_temporal_inf
	-18.2553424835205	-81.8338165283203	39.0559692382812	19	G_occipital_sup			54.4425773620605	-50.3098678588867	-12.5924863815308	20	S_temporal_inf
	-15.7233505249023	-76.8218612670898	45.344783782959	7	G_parietal_sup			57.3802490234375	-44.9089050292969	-15.4710330963135	20	S_temporal_inf
	-19.2464065551758	-79.6362686157227	43.0906715393066	19	G_parietal_sup		55	6.47373676300049	37.1466484069824	14.5227537155151	24	G_and_S_cingul-Ant
	-19.224781036377	-71.179801940918	25.362813949585	18	S_parieto_occipital			11.3508243560791	33.3186264038086	29.8534736633301	32	G_and_S_cingul-Ant
	-18.2761631011963	-70.9171600341797	29.4913215637207	0	S_parieto_occipital			9.98371315002441	30.5668907165527	22.2317428588867	32	G_and_S_cingul-Ant
	-15.0592861175537	-76.4221649169922	19.1881217956543	18	S_parieto_occipital			14.5849275588989	38.7062911987305	20.1486358642578	32	G_and_S_cingul-Ant
	-8.89393997192383	-73.4530792236328	18.6064319610596	18	G_cuneus			9.08713817596436	37.903736114502	29.8681888580322	32	G_and_S_cingul-Ant
	-9.35478496551514	-77.9548187255859	21.8792037963867	18	G_cuneus			14.7240171432495	31.2661991119385	25.1502647399902	32	G_and_S_cingul-Ant
	-8.69334125518799	-69.6630020141602	14.2484664916992	17	G_cuneus			7.33032846450806	34.5349464416504	18.8274707794189	24	G_and_S_cingul-Ant
	-8.99274253845215	-68.3913879394531	8.91433525085449	17	G_cuneus			13.511251449585	35.8866996765137	15.6333770751953	32	G_and_S_cingul-Ant
	-11.7301845550537	-81.9634399414062	31.761266708374	19	G_cuneus			14.2739105224609	33.4287185668945	20.1036567687988	32	G_and_S_cingul-Ant
	-10.1029996871948	-85.0796356201172	35.0923843383789	19	G_occipital_sup			13.2702407836914	36.5644111633301	25.4036350250244	32	G_and_S_cingul-Ant
	-16.6644706726074	-78.4587707519531	28.0673923492432	18	S_parieto_occipital			9.75042057037354	40.5485763549805	24.9259586334229	32	G_and_S_cingul-Ant
	-9.33769702911377	-78.7913208007812	27.2674808502197	18	G_cuneus		56	32.2335510253906	19.4723701477051	47.8196449279785	8	G_front_middle
	-4.38949012756348	-70.6596221923828	35.6376152038574	7	G_precuneus			22.2211494445801	17.1469306945801	51.1394119262695	8	S_front_sup
56	-18.8407897949219	-57.9691543579102	-6.49986934661865	19	G_oc-temp_med-Lingual			30.8818454742432	9.03088760375977	50.8998222351074	6	S_front_sup
	-6.56007528305054	-80.1363983154297	-1.72940897941589	17	G_oc-temp_med-Lingual			22.6890964508057	8.68066310882568	46.8750228881836	0	S_front_sup
	-3.75060510635376	-69.2903442382812	3.54846692085266	17	G_oc-temp_med-Lingual			25.8837223052979	15.5336666107178	42.7591705322266	0	S_front_sup
	-10.0662298202515	-59.2674255371094	-1.61496615409851	18	G_oc-temp_med-Lingual			32.1252250671387	14.37624168396	49.399097442627	9	G_front_middle
	-13.0237483978271	-70.9892959594727	-3.7024929523468	18	G_oc-temp_med-Lingual			32.0094375610352	23.801477432251	47.0094108581543	9	G_front_middle
	-16.3054466247559	-73.945068359375	-10.4463701248169	18	G_oc-temp_med-Lingual			20.9326057434082	13.9633331298828	54.1884384155273	8	S_front_sup
	-23.1429061889648	-60.4693489074707	-7.80886077880859	19	S_oc-temp_med_and_Lingual			20.7562465667725	9.41594123840332	52.05712890625	8	S_front_sup
	-3.16658759117126	-80.9192733764648	1.08923745155334	17	G_oc-temp_med-Lingual			21.8927631378174	12.9020738601685	48.3722152709961	8	S_front_sup
	-3.16591691970825	-85.0481719970703	-3.96120142936707	17	G_oc-temp_med-Lingual			27.3066463470459	8.13172721862793	46.6781730651855	6	S_front_sup
	-3.76376223564148	-75.7710342407227	4.97948122024536	17	G_oc-temp_med-Lingual			22.6480503082275	15.9295930862427	45.6796684265137	8	S_front_sup
	-4.70954132080078	-74.9855804443359	1.06076431274414	17	G_oc-temp_med-Lingual			24.848258972168	11.6947450637817	44.7808685302734	0	S_front_sup
	-7.90145397186279	-70.5975112915039	-0.0931204929947853	18	G_oc-temp_med-Lingual			29.1731910705566	12.4941968917847	46.355094909668	9	S_front_sup
	-8.48394775390625	-74.6262664794922	-4.10796117782593	18	G_oc-temp_med-Lingual			29.53737449646	17.0835704803467	44.9526634216309	9	S_front_sup
	-6.73476123809814	-64.8099822998047	0.938274741172791	18	G_oc-temp_med-Lingual			25.6727867126465	20.0468807220459	41.165599822998	0	S_front_sup
	-11.3743658065796	-65.4746322631836	-1.79259777069092	18	G_oc-temp_med-Lingual			28.9300537109375	22.1422634124756	44.231575012207	0	S_front_sup
	-14.1884260177612	-58.7363395690918	-4.37304401397705	18	G_oc-temp_med-Lingual			19.6469860076904	21.7013931274414	47.2455368041992	0	S_front_sup
	-15.1692581176758	-64.5177154541016	-4.94881725311279	18	G_oc-temp_med-Lingual			21.4531898498535	20.3186531066895	42.4106597900391	0	S_front_sup
	-4.49430084228516	-89.4859313964844	-10.1116008758545	18	G_oc-temp_med-Lingual		57	13.0961761474609	-66.8156890869141	-1.8297975063324	18	G_oc-temp_med-Lingual
	-9.08115196228027	-85.5712738037109	-7.21093463897705	18	G_oc-temp_med-Lingual			8.31394863128662	-60.545783996582	4.01903629302979	18	G_oc-temp_med-Lingual
	-13.5512866973877	-79.443977355957	-11.211986541748	18	G_oc-temp_med-Lingual			13.0212707519531	-50.7083129882812	-4.63334178924561	18	G_oc-temp_med-Lingual
	-11.4289531707764	-77.5970230102539	-6.24927377700806	18	G_oc-temp_med-Lingual			18.3258399963379	-39.6147994995117	-9.92434215545654	30	G_oc-temp_med-Lingual
	-18.8891048431396	-65.0840606689453	-11.3085842132568	18	S_oc-temp_med_and_Lingual			4.534010887146	-64.6634750366211	5.96271991729736	17	G_oc-temp_med-Lingual
	-13.0804672241211	-71.3213272094727	-8.7925329208374	18	G_oc-temp_med-Lingual			7.11111831665039	-69.1250610351562	1.0861508846283	18	G_oc-temp_med-Lingual
	-17.7014102935791	-66.5257186889648	-7.13339519500732	18	G_oc-temp_med-Lingual			8.52605056762695	-63.593864440918	0.932352185249329	18	G_oc-temp_med-Lingual
	-21.5984954833984	-60.9322509765625	-5.14281558990479	19	S_oc-temp_med_and_Lingual			16.2707977294922	-45.3930892944336	-6.86523151397705	30	G_oc-temp_med-Lingual
	-12.4015617370605	-52.9166069030762	-4.0353307723999	18	G_oc-temp_med-Lingual			9.85707378387451	-56.4725952148438	-0.570848047733307	18	G_oc-temp_med-Lingual
	-15.9636173248291	-52.388916015625	-7.44323253631592	19	G_oc-temp_med-Lingual			13.5127849578857	-58.4195365905762	-3.04508876800537	18	G_oc-temp_med-Lingual
	-18.2060375213623	-44.6774482727051	-9.45714569091797	30	G_oc-temp_med-Lingual			17.4577236175537	-46.6430244445801	-8.69250869750977	30	G_oc-temp_med-Lingual
	-21.4245567321777	-49.8093948364258	-7.22368144989014	37	S_oc-temp_med_and_Lingual			17.9713497161865	-60.8203544616699	-6.45181560516357	19	G_oc-temp_med-Lingual
57	-11.7235565185547	-11.071720123291	68.3148727416992	6	G_front_sup			18.3364543914795	-53.9831466674805	-7.03925180435181	19	G_oc-temp_med-Lingual
	-23.5747127532959	-16.9254169464111	65.2178955078125	6	G_precentral			16.8874244689941	-64.5682830810547	-7.97846221923828	18	G_oc-temp_med-Lingual
	-14.9510087966919	-16.3720073699951	63.3885269165039	6	S_precentral-sup-part		58	50.5395278930664	20.422815322876	18.8395023345947	48	G_front_inf-Opercular
	-12.1417188644409	-19.8958625793457	72.8202972412109	4	G_precentral			48.3152847290039	4.10216236114502	17.4939975738525	6	S_precentral-inf-part
	-19.028018951416	-21.8245277404785	71.6638870239258	6	G_precentral			41.6863174438477	14.1028871536255	20.8139228820801	48	S_front_inf
	-19.8097438812256	-11.2061290740967	57.5450134277344	6	S_precentral-sup-part			53.0794906616211	6.10766983032227	1.26541864871979	48	G_front_inf-Opercular
	-19.2702579498291	-5.78425312042236	64.7824325561523	6	G_front_sup			48.778247833252	9.68627452850342	12.3384838104248	44	S_precentral-inf-part
	-27.2122898101807	-15.8411178588867	66.7210006713867	6	G_precentral			54.8675117492676	4.59489059448242	21.4728507995605	6	S_precentral-inf-part
	-25.7178592681885	-19.210391998291	70.0979766845703	6	G_precentral			43.0332527160645	5.04929351806641	20.9677658081055	48	S_precentral-inf-part
	-19.2131233215332	-17.5763511657715	63.986946105957	6	S_precentral-sup-part			48.916877746582	3.44911909103394	21.4249172210693	6	S_precentral-inf-part
	-17.7623596191406	-19.1721153259277	68.4100799560547	6	G_precentral			53.7597465515137	4.09439754486084	17.1607475280762	6	S_precentral-inf-part
	-21.8484497070312	-18.6486034393311	69.5119476318359	6	G_precentral			53.2879867553711	4.46250247955322	13.2221269607544	48	S_precentral-inf-part
	-12.9698085784912	-13.2262573242188	65.212760925293	6	S_precentral-sup-part			45.9222030639648	16.9066009521484	19.7368640899658	48	S_front_inf
	-11.1166467666626	-15.891978263855	69.1628189086914	6	G_and_S_paracentral			55.9831924438477	3.96752619743347	3.49540710449219	48	G_front_inf-Opercular
	-13.4580183029175	-18.5017967224121	67.4861068725586	6	G_precentral			47.6640129089355	6.4406418800354	14.1657686233521	6	S_precentral-inf-part
	-15.4965391159058	-20.8917751312256	72.3780364990234	4	G_precentral			52.2583122253418	4.88611316680908	8.1915864944458	48	S_precentral-inf-part
	-8.34208106994629	-13.7632141113281	70.4031600952148	6	G_and_S_paracentral			43.9186630249023	8.69848823547363	19.0968894958496	48	S_precentral-inf-part
	-8.80465221405029	-24.4410667419434	73.8771514892578	4	G_and_S_paracentral			46.7412910461426	11.6880855560303	19.287540435791	44	S_precentral-inf-part
	-8.50874805450439	-18.528881072998	72.8049774169922	6	G_and_S_paracentral			50.3225326538086	14.4783554077148	19.4492797851562	44	G_front_inf-Opercular
	-25.2329063415527	-14.7368288040161	60.5778007507324	6	S_precentral-sup-part			52.539867401123	10.7638626098633	2.67572522163391	48	G_front_inf-Opercular
	-21.1603031158447	-15.5211839675903	59.5752983093262	6	S_precentral-sup-part			52.1691970825195	7.64115428924561	4.88336086273193	48	G_front_inf-Opercular
	-17.5418090820312	-13.7004852294922	59.9111747741699	6	S_precentral-sup-part			51.97802734375	12.3899116516113	11.1624507904053	48	G_front_inf-Opercular
	-18.95241355896	-3.0195734500885	61.2095146179199	6	S_front_sup			54.8852844238281	16.7009124755859	17.3590259552002	44	G_front_inf-Opercular
	-19.2468585968018	-8.67872142791748	60.6666030883789	6	S_precentral-sup-part		59	21.059455871582	32.8453636169434	35.122184753418	9	S_front_sup
	-16.0434894561768	-10.2339878082275	62.5602416992188	6	S_precentral-sup-part			21.1179180145264	26.3877449035645	43.7423515319824	0	S_front_sup
	-15.5067491531372	-7.76721334457397	66.3493118286133	6	G_front_sup			27.0919380187988	24.7867946624756	39.4199714660645	9	S_front_sup
58	-38.454719543457	50.7197189331055	-4.81508541107178	47	G_orbital			27.9109554290771	32.2024345397949	36.1312561035156	9	S_front_sup
	-45.3230819702148	32.1827278137207	-14.9493103027344	0	G_orbital			24.3519058227539	40.8042182922363	31.816198348999	9	S_front_sup
	-47.1739654541016	34.0582389831543	-8.46614646911621	47	G_front_inf-Triangul			22.9991340637207	24.4929008483887	39.8306846618652	9	S_front_sup
	-43.3923950195312	43.1705856323242	-13.2081680297852	47	G_orbital			20.8016605377197	29.3806915283203	39.2777938842773	9	S_front_sup
	-43.7587623596191	37.6247787475586	-4.45001649856567	47	S_orbital_lateral			23.8198852539062	27.5838165283203	35.8437118530273	9	S_front_sup
	-40.2878646850586	44.8064460754395	3.29651689529419	47	G_front_middle			19.5184173583984	32.0063247680664	43.8989410400391	9	S_front_sup
	-32.4231872558594	50.218620300293	-11.2420854568481	47	G_orbital			19.9244804382324	35.7244644165039	39.7371025085449	9	S_front_sup
	-47.8394355773926	32.7997741699219	-4.52469491958618	47	G_front_inf-Triangul			19.702220916748	39.6267166137695	34.4922752380371	9	S_front_sup
	-47.2412605285645	33.9064254760742	-12.7004280090332	47	G_front_inf-Orbital			29.8130283355713	26.4325256347656	42.3326683044434	9	S_front_sup
	-47.7715682983398	36.0210838317871	-7.0669846534729	47	G_front_inf-Triangul			24.4291973114014	31.3675994873047	33.8037033081055	9	S_front_sup
	-49.2032356262207	35.4864273071289	-3.43715929985046	47	G_front_inf-Triangul			27.5986881256104	28.2843990325928	37.3476257324219	9	S_front_sup
	-44.1348457336426	37.753719329834	-14.9879665374756	0	G_orbital			30.5954933166504	29.6339473724365	39.5897979736328	9	S_front_sup
	-46.8584365844727	36.5180435180664	-12.1842479705811	47	G_front_inf-Orbital			30.6354217529297	31.6841926574707	37.3741874694824	9	S_front_middle
	-42.9202690124512	39.5212631225586	-9.89237785339355	47	S_orbital_lateral			21.0566368103027	43.6992607116699	31.0900688171387	9	S_front_sup
	-41.1842002868652	47.0606918334961	-9.35123920440674	47	G_orbital			21.8165683746338	37.0568351745605	32.1150169372559	9	S_front_sup
	-39.2142791748047	43.5344619750977	-6.14995574951172	47	S_orbital_lateral			25.0270862579346	34.8913459777832	32.5548782348633	9	S_front_sup
	-40.6014060974121	39.4894638061523	2.65799140930176	45	S_front_inf		60	10.9009170532227	14.7649555206299	62.8494644165039	8	G_front_sup
	-45.2046928405762	38.5140953063965	0.133656352758408	45	S_front_inf			9.87593269348145	38.2350997924805	49.8106269836426	9	G_front_sup
	-38.7663192749023	40.7370872497559	-1.23410415649414	47	S_orbital_lateral			14.5030879974365	-2.49741983413696	68.0920486450195	6	G_front_sup
	-38.0853500366211	47.7675132751465	-0.0575597770512104	47	G_front_middle			9.39883613586426	2.63565230369568	67.2118911743164	6	G_front_sup
	-37.4418106079102	53.1393013000488	0.153134122490883	46	G_front_middle			17.1691951751709	7.90288019180298	61.5465087890625	6	G_front_sup
	-39.8178024291992	50.3137168884277	3.7365939617157	46	G_front_middle			18.2771110534668	18.2852954864502	58.1316947937012	8	G_front_sup
	-38.2778816223145	46.4683113098145	-11.7325534820557	47	G_orbital			21.0528240203857	9.56696319580078	57.474781036377	8	S_front_sup
	-37.9836006164551	51.8578414916992	-8.70934772491455	47	G_orbital			9.95249176025391	26.3216247558594	56.4928665161133	8	G_front_sup
59	-2.10121965408325	-14.6098279953003	0.630551218986511	0	Medial_wall			11.0175151824951	48.7465744018555	39.8035621643066	9	G_front_sup
	-0.843077540397644	4.64123725891113	12.9096508026123	0	Medial_wall			18.4580879211426	29.6954460144043	53.4907455444336	8	G_front_sup
	-0.848711669445038	14.4915103912354	1.41609168052673	0	Medial_wall			17.5434989929199	38.3531723022461	43.205810546875	9	G_front_sup
	-2.99445819854736	-3.78222703933716	-1.47298455238342	0	Medial_wall			18.4915733337402	-0.37816259264946	66.3430938720703	6	G_front_sup
	-1.34940600395203	1.55947482585907	5.00622987747192	0	Medial_wall			16.1743335723877	2.43468141555786	64.0542831420898	6	G_front_sup
	-2.99799680709839	-7.1244649887085	9.74210166931152	0	Medial_wall			20.0010032653809	5.14236879348755	64.5749969482422	6	G_front_sup
	-0.652519047260284	11.496636390686	10.9162483215332	0	Medial_wall			12.0214805603027	0.143072441220284	67.0266876220703	6	G_front_sup
	-0.60105437040329	12.1674814224243	14.9965724945068	0	Medial_wall			13.0369186401367	5.22023487091064	63.3999557495117	6	G_front_sup
	-0.702875435352325	5.27600955963135	17.2424812316895	0	Medial_wall			10.2508459091187	8.63574123382568	64.8652267456055	6	G_front_sup
	-0.834349632263184	-1.6487934589386	14.7213773727417	0	Medial_wall			13.5679168701172	11.1845798492432	60.891529083252	6	G_front_sup
	-0.641088247299194	-0.664222538471222	19.3080768585205	0	Medial_wall			6.70741558074951	5.05776643753052	65.9284439086914	6	G_front_sup
	-0.781836688518524	7.82826709747314	3.1401219367981	25	Medial_wall			7.66674327850342	11.5426559448242	63.6714401245117	6	G_front_sup
	-0.800417721271515	10.0958919525146	6.90083980560303	0	Medial_wall			7.90691089630127	17.5892086029053	62.1410331726074	6	G_front_sup
	-0.857987403869629	4.96978044509888	-0.413984954357147	0	Medial_wall			21.015718460083	9.86327171325684	61.8689880371094	6	G_front_sup
	-1.85526502132416	-0.908841907978058	2.06578707695007	0	Medial_wall			22.9193305969238	5.75287866592407	62.0427017211914	6	G_front_sup
	-2.29514241218567	-9.24811267852783	-0.65306556224823	0	Medial_wall			14.7080736160278	16.1542301177979	59.2797431945801	8	G_front_sup
	-2.69027853012085	-4.72806596755981	4.05028247833252	0	Medial_wall			17.9038524627686	13.5098419189453	60.7101631164551	8	G_front_sup
	-2.25251984596252	-2.41481566429138	10.2732257843018	0	Medial_wall			20.5917663574219	14.4232711791992	58.1463203430176	8	G_front_sup
	-2.71639251708984	-7.45178604125977	12.6583881378174	0	Medial_wall			21.5448169708252	18.757698059082	56.4846420288086	8	G_front_sup
	-1.2518275976181	3.24939036369324	8.62391471862793	0	Medial_wall			7.40920639038086	23.1739482879639	58.669849395752	8	G_front_sup
	-3.08795881271362	-2.75882005691528	7.33342266082764	0	Medial_wall			10.4347562789917	20.0639381408691	59.4040145874023	8	G_front_sup
	-1.86132657527924	-9.90885543823242	6.02150821685791	0	Medial_wall			6.98303842544556	29.5653648376465	56.0685539245605	8	G_front_sup
60	-10.9885730743408	10.690113067627	62.4343643188477	6	G_front_sup			7.05165195465088	35.4122734069824	51.6600112915039	8	G_front_sup
	-19.9195899963379	7.43282461166382	64.2483673095703	6	G_front_sup			9.95277309417725	31.8372554779053	53.391960144043	8	G_front_sup
	-13.6228179931641	-0.283267676830292	68.7711715698242	6	G_front_sup			6.84618473052979	41.882396697998	47.3708992004395	9	G_front_sup
	-16.8447666168213	19.2289409637451	57.328125	8	G_front_sup			7.42037057876587	47.9253463745117	42.5733413696289	9	G_front_sup
	-7.84715557098389	23.7257270812988	58.7174682617188	8	G_front_sup			9.69757461547852	43.2228775024414	44.8827857971191	9	G_front_sup
	-17.7455615997314	-2.44732785224915	68.7751007080078	6	G_front_sup			18.1134757995605	23.3219051361084	55.0817985534668	8	G_front_sup
	-19.8187446594238	3.80622863769531	61.1693229675293	6	S_front_sup			21.0606346130371	23.4255924224854	53.1223068237305	8	G_front_sup
	-19.3017921447754	0.828047633171082	66.3415908813477	6	G_front_sup			13.9240369796753	21.0643653869629	55.3374252319336	8	G_front_sup
	-16.8606433868408	3.57842874526978	67.0240783691406	6	G_front_sup			14.142068862915	27.6408195495605	53.5195198059082	8	G_front_sup
	-15.6684055328369	8.18956279754639	61.7273330688477	6	G_front_sup			14.0401430130005	32.9635238647461	50.4228019714355	9	G_front_sup
	-12.2725238800049	4.8446798324585	65.9105377197266	6	G_front_sup			20.0062465667725	28.8222351074219	48.1534652709961	9	S_front_sup
	-18.4053401947021	12.8929567337036	59.9689750671387	8	G_front_sup			17.7668418884277	34.1526031494141	48.6675338745117	9	G_front_sup
	-13.7715129852295	14.5581531524658	57.7434692382812	8	G_front_sup			14.0071048736572	38.6794204711914	46.6906318664551	9	G_front_sup
	-19.8322830200195	10.1194229125977	58.5128974914551	0	S_front_sup			18.8074226379395	42.6458473205566	39.2660140991211	9	G_front_sup
	-20.8671550750732	16.5948257446289	57.597770690918	8	G_front_sup			14.1796293258667	42.4851150512695	40.6298751831055	32	G_front_sup
	-11.889684677124	21.5964469909668	57.0692672729492	8	G_front_sup		61	19.4611320495605	-81.3190155029297	37.1597061157227	19	G_occipital_sup
	-9.76218605041504	17.5469017028809	61.1694259643555	8	G_front_sup			19.3459529876709	-69.8856430053711	32.8679542541504	18	S_parieto_occipital
	-8.89452743530273	6.3634295463562	66.9109954833984	6	G_front_sup			9.57385063171387	-79.3661346435547	28.5812835693359	18	G_cuneus
	-10.0252714157104	0.429514229297638	67.6269760131836	6	G_front_sup			18.9474868774414	-74.3095474243164	20.5810623168945	18	S_parieto_occipital
	-6.80127573013306	18.9017028808594	60.9964981079102	6	G_front_sup			18.7307357788086	-75.2586517333984	38.8730735778809	19	S_parieto_occipital
	-8.06694412231445	13.2249603271484	64.4752731323242	6	G_front_sup			20.3087673187256	-76.6878280639648	33.7665710449219	18	S_parieto_occipital
	-6.63660335540771	7.37141132354736	65.4728240966797	6	G_front_sup			12.6821594238281	-84.2618255615234	37.0911254882812	19	G_occipital_sup
61	-49.4807052612305	-0.0129315732046962	-26.3893089294434	20	S_temporal_sup			6.54362344741821	-81.8727645874023	33.7789649963379	19	G_cuneus
	-52.158130645752	-3.32999610900879	-14.868616104126	21	S_temporal_sup			13.473876953125	-81.2621612548828	32.4334983825684	19	G_cuneus
	-55.0942192077637	7.27497243881226	-11.9113874435425	38	G_temp_sup-Lateral			6.71071720123291	-75.8049850463867	25.3973712921143	18	G_cuneus
	-53.9005851745605	-9.4090518951416	-23.4295463562012	20	S_temporal_sup			19.973217010498	-72.4302139282227	27.2199192047119	18	S_parieto_occipital
	-48.5844841003418	11.7368717193604	-23.9957141876221	38	G_temp_sup-Lateral			17.2961101531982	-78.1435394287109	28.1224327087402	18	S_parieto_occipital
	-55.7800178527832	-4.4323263168335	-8.2073278427124	22	G_temp_sup-Lateral			13.4959697723389	-78.0211410522461	22.9674797058105	18	S_parieto_occipital
	-57.6344375610352	0.0573539845645428	-7.98966121673584	21	G_temp_sup-Lateral			11.1962251663208	-72.8737106323242	21.2841911315918	18	G_cuneus
	-54.9668464660645	2.31903839111328	-13.3928279876709	21	G_temp_sup-Lateral			16.4202308654785	-70.4812316894531	17.5623207092285	18	S_parieto_occipital
	-49.1541481018066	-1.96695017814636	-20.736141204834	21	S_temporal_sup			6.01721477508545	-68.4319610595703	16.3461265563965	17	G_cuneus
	-51.7204780578613	3.42350912094116	-19.8167686462402	21	G_temp_sup-Lateral			18.6687431335449	-78.0840072631836	42.8697929382324	19	G_occipital_sup
	-48.9631996154785	-6.92422485351562	-21.0091209411621	21	S_temporal_sup			19.0749549865723	-83.9656219482422	40.1360969543457	19	G_occipital_sup
	-52.0118598937988	-4.16216468811035	-25.390905380249	21	S_temporal_sup		62	47.915111541748	-42.7984275817871	37.5003471374512	40	G_pariet_inf-Supramar
	-50.878719329834	-8.33918952941895	-14.7148561477661	20	S_temporal_sup			57.7305679321289	-31.4545249938965	45.1149482727051	40	G_pariet_inf-Supramar
	-50.1015167236328	-11.5620126724243	-19.9629669189453	20	S_temporal_sup			53.8173294067383	-44.4834518432617	29.1498603820801	48	G_pariet_inf-Angular
	-56.1887016296387	-14.3719863891602	-19.580192565918	20	S_temporal_sup			51.9041938781738	-49.6451454162598	40.1804847717285	40	G_pariet_inf-Angular
	-57.7753105163574	-5.93109893798828	-25.4884071350098	21	G_temporal_middle			53.344367980957	-44.6551628112793	38.6377639770508	40	G_pariet_inf-Angular
	-55.8884773254395	-0.6562539935112	-27.6385231018066	21	G_temporal_middle			56.2602348327637	-51.2830123901367	31.3199920654297	40	G_pariet_inf-Angular
	-62.7435417175293	-15.9371614456177	-16.8535022735596	21	G_temporal_middle			52.4937019348145	-38.935474395752	45.8755836486816	40	G_pariet_inf-Supramar
	-59.5945854187012	-10.6652555465698	-21.2351188659668	20	G_temporal_middle			56.571605682373	-39.5287246704102	37.5835800170898	40	G_pariet_inf-Supramar
	-41.8739891052246	17.6857357025146	-30.2699069976807	38	G_temp_sup-Lateral			61.2138442993164	-39.7954940795898	27.0314884185791	48	G_pariet_inf-Supramar
	-46.6044387817383	15.725193977356	-24.2058792114258	38	G_temp_sup-Lateral			57.7331047058105	-44.0775756835938	20.6289825439453	42	G_pariet_inf-Angular
	-52.7716865539551	10.2225589752197	-17.3333435058594	38	G_temp_sup-Lateral			46.3840637207031	-39.1965026855469	39.856315612793	40	G_pariet_inf-Supramar
	-47.720401763916	4.9651780128479	-25.1024417877197	21	G_temp_sup-Lateral			49.4039916992188	-46.553638458252	36.8638801574707	40	G_pariet_inf-Angular
	-43.8219947814941	13.2605257034302	-30.3975028991699	20	G_temp_sup-Lateral			49.009895324707	-49.1404685974121	39.8007278442383	40	G_pariet_inf-Angular
	-45.8645782470703	6.93470907211304	-31.8145198822021	20	G_temp_sup-Lateral			59.9216804504395	-28.3484401702881	41.7346000671387	2	G_pariet_inf-Supramar
	-52.3331489562988	3.61453938484192	-30.8256320953369	21	G_temporal_middle			59.0365104675293	-32.9819869995117	40.8382186889648	40	G_pariet_inf-Supramar
62	-9.10159587860107	-10.8682470321655	57.4066772460938	6	G_front_sup			55.0456962585449	-50.8998184204102	36.6487464904785	40	G_pariet_inf-Angular
	-9.24551677703857	-9.68370532989502	64.9475250244141	6	G_front_sup			50.8102684020996	-44.1297912597656	39.1032943725586	40	G_pariet_inf-Supramar
	-5.49368000030518	-9.82722663879395	51.4005432128906	0	G_front_sup			52.5226821899414	-47.4473495483398	37.5947685241699	40	G_pariet_inf-Angular
	-7.05176067352295	0.199375003576279	65.9640350341797	6	G_front_sup			54.4439506530762	-48.0292739868164	35.2150039672852	40	G_pariet_inf-Angular
	-8.06503200531006	1.27147710323334	58.4111938476562	6	G_front_sup			52.1226119995117	-44.3749389648438	34.0628280639648	48	G_pariet_inf-Angular
	-9.71599769592285	-9.53119564056396	68.4500122070312	6	G_front_sup			54.7453308105469	-48.3359184265137	30.6812171936035	40	G_pariet_inf-Angular
	-6.53633594512939	-13.8193387985229	67.7118682861328	6	G_front_sup			48.7031478881836	-37.5138549804688	44.2863426208496	40	G_pariet_inf-Supramar
	-9.48660850524902	-10.3908996582031	61.3429336547852	6	G_front_sup			49.9445838928223	-40.8274803161621	41.5289115905762	40	G_pariet_inf-Supramar
	-5.87152767181396	-15.8780899047852	60.0993041992188	6	G_front_sup			54.9102897644043	-36.0882797241211	47.3768196105957	40	G_pariet_inf-Supramar
	-6.42234802246094	-10.5332269668579	54.0039482116699	6	G_front_sup			54.2141418457031	-42.4809951782227	38.8969573974609	40	G_pariet_inf-Supramar
	-5.1607608795166	-16.2450771331787	51.5215644836426	0	G_front_sup			54.659912109375	-41.3718185424805	32.8529472351074	48	G_pariet_inf-Supramar
	-5.21343851089478	-16.3308620452881	55.3977279663086	6	G_front_sup			53.2390251159668	-43.271369934082	43.1450424194336	40	G_pariet_inf-Supramar
	-13.6640338897705	-6.03985595703125	69.3203735351562	6	G_front_sup			54.8761177062988	-40.0072402954102	43.7482299804688	40	G_pariet_inf-Supramar
	-11.8009214401245	-4.95032215118408	66.30322265625	6	G_front_sup			56.5473518371582	-36.1802787780762	42.5306205749512	40	G_pariet_inf-Supramar
	-10.202672958374	-4.11905384063721	63.018310546875	6	G_front_sup			59.6866149902344	-40.5481910705566	32.4824142456055	40	G_pariet_inf-Supramar
	-8.45419979095459	-4.36340951919556	60.702033996582	6	G_front_sup			57.2664070129395	-42.11767578125	26.5309028625488	48	G_pariet_inf-Supramar
	-6.17637634277344	0.469334989786148	62.7800407409668	6	G_front_sup			59.873161315918	-37.4081535339355	37.079517364502	40	G_pariet_inf-Supramar
	-6.54398965835571	-4.51312351226807	57.6728706359863	6	G_front_sup			53.9779968261719	-47.6332817077637	27.2425804138184	42	G_pariet_inf-Angular
	-6.00503730773926	-4.08717107772827	54.3551216125488	6	G_front_sup			54.2206916809082	-50.2643928527832	27.6920833587646	22	G_pariet_inf-Angular
63	-53.7149429321289	-18.292329788208	-26.5742893218994	20	S_temporal_inf			60.0159912109375	-42.7933921813965	22.7605628967285	42	G_pariet_inf-Supramar
	-38.992488861084	-0.463536649942398	-39.1453170776367	0	Pole_temporal			56.3917350769043	-44.3326950073242	25.3033790588379	42	G_pariet_inf-Angular
	-62.1481857299805	-15.3649959564209	-21.1532077789307	20	G_temporal_middle			62.7435302734375	-39.089241027832	22.8039665222168	48	G_pariet_inf-Supramar
	-56.8843193054199	-6.22498512268066	-28.5700168609619	21	G_temporal_middle			61.147216796875	-41.460262298584	18.9783668518066	42	G_pariet_inf-Angular
	-38.9477348327637	13.8657665252686	-36.3229904174805	20	Pole_temporal		63	15.0287961959839	-93.2452697753906	5.34520053863525	18	Pole_occipital
	-47.8596420288086	3.18967962265015	-34.2842292785645	20	G_temporal_middle			8.136962890625	-94.4886627197266	-6.37904214859009	0	Pole_occipital
	-46.3659362792969	-8.60628795623779	-34.4856796264648	20	G_temporal_inf			16.7899589538574	-98.3635101318359	-9.21010971069336	18	Pole_occipital
	-53.5442085266113	-18.8728008270264	-34.9139823913574	0	G_temporal_inf			9.04032516479492	-99.193977355957	10.5633106231689	0	Pole_occipital
	-59.914379119873	-9.92567443847656	-24.4064826965332	21	G_temporal_middle			13.7362842559814	-98.4225769042969	4.72289037704468	18	Pole_occipital
	-58.0325813293457	-16.9796142578125	-24.4376335144043	20	G_temporal_middle			8.48673439025879	-95.9802856445312	7.62437200546265	0	Pole_occipital
	-54.817024230957	-11.829984664917	-26.1567134857178	20	G_temporal_middle			7.66274166107178	-91.4636993408203	5.95576953887939	17	Pole_occipital
	-36.1727409362793	17.5811405181885	-35.497615814209	20	Pole_temporal			14.2087383270264	-91.3961944580078	-2.30436325073242	17	Pole_occipital
	-36.9338302612305	6.20528936386108	-36.1283187866211	36	Pole_temporal			15.3915424346924	-100.638145446777	-3.05288314819336	17	Pole_occipital
	-42.8929901123047	8.0612735748291	-37.0813369750977	20	Pole_temporal			18.0557689666748	-95.3111419677734	-1.84816718101501	18	Pole_occipital
	-42.3417778015137	1.44052958488464	-34.9364395141602	20	Pole_temporal			13.7569484710693	-94.9297332763672	-7.07384872436523	18	Pole_occipital
	-46.042652130127	-2.71369791030884	-32.9989395141602	20	G_temporal_middle		64	13.1005764007568	-20.3723201751709	72.6322631835938	4	G_precentral
	-43.2861938476562	-3.58449029922485	-38.0110359191895	20	G_temporal_inf			22.0560646057129	0.848166942596436	64.8596038818359	6	G_front_sup
	-52.8928909301758	-1.8336147069931	-31.9955387115479	20	G_temporal_middle			20.4937553405762	-16.6907176971436	68.7856597900391	6	G_precentral
	-49.5088119506836	-7.41732168197632	-29.176685333252	20	G_temporal_middle			14.5638780593872	-11.1426849365234	62.3581924438477	6	G_front_sup
	-49.5610275268555	-14.1234722137451	-30.0421409606934	20	S_temporal_inf			19.704345703125	-7.75956583023071	59.1084403991699	6	S_precentral-sup-part
	-46.8196182250977	-8.39874649047852	-40.042064666748	20	G_temporal_inf			8.79930591583252	-14.0311603546143	68.8091049194336	6	G_front_sup
	-41.5463409423828	-4.37415027618408	-42.4542655944824	20	G_temporal_inf			23.8435611724854	-14.5143251419067	65.9864654541016	6	G_precentral
	-54.1923904418945	-18.8040866851807	-31.4751472473145	20	G_temporal_inf			20.2812347412109	-14.2810869216919	62.2925033569336	6	S_precentral-sup-part
	-50.9235763549805	-13.5928821563721	-36.2029457092285	20	G_temporal_inf			16.9685916900635	-18.3973522186279	70.4641723632812	6	G_precentral
	-48.5005416870117	-13.7969150543213	-38.9448165893555	0	G_temporal_inf			13.8888959884644	-16.987979888916	66.9969100952148	6	G_precentral
64	-57.9280319213867	-26.5212802886963	26.601734161377	48	G_pariet_inf-Supramar			17.0691986083984	-15.6301145553589	64.3770217895508	6	S_precentral-sup-part
	-50.0925064086914	-23.6343383789062	37.3833084106445	3	S_postcentral			17.319995880127	-9.74256992340088	61.0409317016602	6	S_precentral-sup-part
	-52.1621284484863	-30.0243835449219	34.2811088562012	2	S_postcentral			18.0936698913574	-4.96585321426392	63.9004707336426	6	G_front_sup
	-60.3457527160645	-30.0985069274902	32.9993057250977	2	G_pariet_inf-Supramar			20.5593204498291	-3.34623646736145	62.0544624328613	6	G_front_sup
	-53.9014053344727	-24.0328617095947	30.8489532470703	48	S_postcentral			9.09061431884766	-22.8299713134766	73.8702850341797	4	G_precentral
	-55.8915901184082	-18.6861915588379	46.4986953735352	3	G_postcentral			7.3791184425354	-19.8980617523193	71.694580078125	4	G_front_sup
	-58.154125213623	-17.0156078338623	39.439582824707	0	G_postcentral			10.6616888046265	-17.9678287506104	69.9468383789062	6	G_precentral
	-59.0133590698242	-15.5079402923584	30.5785942077637	43	G_postcentral			14.8725738525391	-6.13899850845337	65.7399139404297	6	G_front_sup
	-59.4164199829102	-19.7890625	24.4721260070801	0	G_pariet_inf-Supramar			11.5623760223389	-12.5003805160522	65.4307479858398	6	G_front_sup
	-46.6689338684082	-25.6251029968262	35.3246994018555	2	S_postcentral			11.2220935821533	-8.7434549331665	68.0742950439453	6	G_front_sup
	-49.8386001586914	-25.1061668395996	41.1340675354004	3	S_postcentral			24.782543182373	-17.5757999420166	69.6805267333984	6	G_precentral
	-53.3615608215332	-35.3885879516602	40.6907539367676	40	G_pariet_inf-Supramar			20.4154090881348	-20.4257030487061	70.4271087646484	6	G_precentral
	-47.7092895507812	-29.5444030761719	32.9280700683594	48	S_postcentral			15.9265108108521	-22.2290096282959	70.9106903076172	4	G_precentral
	-49.1144180297852	-26.0381259918213	32.4298400878906	48	S_postcentral			11.6032619476318	-24.4389152526855	72.3786926269531	4	G_precentral
	-50.775577545166	-33.4330253601074	36.2890319824219	2	S_postcentral		65	41.4281997680664	40.1776657104492	-5.57610034942627	47	S_orbital_lateral
	-55.689136505127	-32.4441757202148	37.3668670654297	40	G_pariet_inf-Supramar			39.5561676025391	53.3130378723145	-6.26304721832275	46	G_orbital
	-52.989372253418	-27.6671543121338	32.2028732299805	2	S_postcentral			39.8787956237793	49.8189010620117	1.88138604164124	46	G_front_middle
	-51.1514282226562	-22.9317092895508	32.9563636779785	48	S_postcentral			51.7927627563477	32.9410591125488	-1.65037894248962	45	G_front_inf-Triangul
	-56.9251022338867	-29.6992301940918	35.1702690124512	2	G_pariet_inf-Supramar			49.4157028198242	33.1676750183105	-9.51854515075684	47	G_front_inf-Orbital
	-57.1346817016602	-27.891918182373	31.9687747955322	2	G_pariet_inf-Supramar			39.7533187866211	51.347526550293	-2.19685363769531	46	G_front_middle
	-59.697681427002	-28.4570579528809	29.3696384429932	48	G_pariet_inf-Supramar			41.1539993286133	46.7863578796387	-5.74607515335083	47	G_orbital
	-55.768970489502	-25.420259475708	29.4952278137207	48	G_pariet_inf-Supramar			38.9242973327637	44.9380340576172	-1.74339926242828	47	S_orbital_lateral
	-54.5639038085938	-22.3765525817871	47.8294448852539	3	G_postcentral			42.3604888916016	39.6838188171387	-1.44811797142029	47	S_orbital_lateral
	-54.5064392089844	-22.8254985809326	43.453742980957	3	G_postcentral			47.9690055847168	37.7882308959961	-3.480801820755	47	S_orbital_lateral
	-58.7890930175781	-12.4396810531616	37.4959945678711	43	G_postcentral			47.6846656799316	35.4773559570312	0.350368201732635	45	G_front_inf-Triangul
	-57.2002487182617	-18.1120948791504	43.2001075744629	3	G_postcentral			52.3324203491211	31.5115261077881	1.69918823242188	45	G_front_inf-Triangul
	-54.3857727050781	-20.7578620910645	38.6940460205078	3	S_postcentral			46.3974227905273	35.8921165466309	-7.86325073242188	47	G_front_inf-Orbital
	-58.8588485717773	-15.9912996292114	35.244873046875	43	G_postcentral			50.6768341064453	32.7591171264648	-5.69490671157837	47	G_front_inf-Orbital
	-61.0886421203613	-11.0115079879761	33.7935562133789	43	G_postcentral			42.1786308288574	48.204029083252	-9.88609504699707	47	G_orbital
	-54.6384468078613	-19.5747489929199	34.274829864502	48	S_postcentral			44.5072822570801	43.1823806762695	-10.205961227417	47	G_orbital
	-54.9440994262695	-19.8453578948975	30.2446479797363	48	S_postcentral			47.3991889953613	32.1808700561523	-12.6186571121216	47	G_orbital
	-56.0460090637207	-20.9469470977783	27.6013526916504	48	G_pariet_inf-Supramar			46.7164077758789	38.1222229003906	-13.2143278121948	47	G_orbital
	-62.5097846984863	-11.9424428939819	29.5282554626465	43	G_postcentral		66	12.4165592193604	55.2287368774414	26.6441287994385	9	G_front_sup
	-57.4929733276367	-23.020112991333	25.4302711486816	48	G_pariet_inf-Supramar			18.0871315002441	45.9807548522949	32.959587097168	9	S_front_sup
	-59.4216079711914	-17.3579635620117	26.8037052154541	48	G_postcentral			22.4038829803467	54.0953369140625	26.0950107574463	46	G_front_middle
	-62.1330642700195	-14.1888408660889	25.4284858703613	48	G_postcentral			7.96107864379883	52.7763290405273	36.4802551269531	9	G_front_sup
	-60.2505378723145	-27.0380897521973	22.4131622314453	48	G_pariet_inf-Supramar			8.71282196044922	56.6317367553711	30.2526035308838	10	G_front_sup
	-58.2596626281738	-24.1904106140137	21.8115196228027	48	G_pariet_inf-Supramar			10.9091444015503	51.806713104248	32.7797431945801	9	G_front_sup
	-62.784423828125	-31.5797367095947	30.0963382720947	2	G_pariet_inf-Supramar			15.1325349807739	47.7528266906738	36.364860534668	9	G_front_sup
	-62.3770446777344	-29.3533058166504	26.0875644683838	48	G_pariet_inf-Supramar			16.4873542785645	49.6229934692383	29.7386131286621	9	G_front_sup
	-62.0618591308594	-30.2239780426025	21.4445991516113	48	G_pariet_inf-Supramar			17.4484519958496	53.0195808410645	25.062593460083	9	G_front_sup
65	-43.9909896850586	-28.0050354003906	34.1895217895508	48	S_postcentral			21.2476272583008	50.4950637817383	31.1286506652832	9	G_front_middle
	-49.6961059570312	-24.5996437072754	46.0542221069336	3	G_postcentral			25.2458763122559	47.1408920288086	30.8547172546387	46	S_front_sup
	-48.9490280151367	-36.2191162109375	39.5542755126953	40	S_postcentral			8.85642528533936	60.3072280883789	24.3692455291748	10	G_front_sup
	-45.661937713623	-25.8758792877197	39.6169776916504	3	S_postcentral			13.1502275466919	57.7734909057617	21.554370880127	10	G_front_sup
	-51.3340682983398	-38.5600395202637	43.9319229125977	40	G_pariet_inf-Supramar			18.4828033447266	55.0006103515625	19.9104404449463	10	G_front_middle
	-46.0214462280273	-32.8245506286621	34.8998908996582	2	S_postcentral			23.4754123687744	55.3553237915039	20.7682037353516	46	G_front_middle
66	-32.0166130065918	22.7135791778564	-15.4026584625244	47	S_circular_insula_ant		67	34.3699340820312	-74.1467514038086	-12.4135293960571	19	G_oc-temp_lat-fusifor
	-30.4177665710449	14.5123472213745	-8.38424968719482	48	S_circular_insula_ant			30.187427520752	-64.2783737182617	-9.01916027069092	19	S_oc-temp_med_and_Lingual
	-25.0574398040771	16.5347023010254	-15.8003597259521	48	S_circular_insula_ant			22.1822261810303	-65.5809173583984	-5.94505453109741	18	S_oc-temp_med_and_Lingual
[truncated: 537 more rows]

## Sheet: Table S3 - Table S4
Table S3. Percentage of individuals having 0, 1, > 2 pits in each areal of the left hemisphere included in the analyses					Table S4. Percentage of individuals having 0, 1, > 2 pits in each areal of the right hemisphere included in the analyses
Areal number	0 sulcal pits	1 sulcal pit	≥ 2 sulcal pits		Areal number	0 sulcal pits	1 sulcal pit	≥ 2 sulcal pits
1	1.05263	74.7368	24.2105		1	1.05263	93.6842	5.26316
2	6.84211	89.4737	3.68421		2	4.21053	91.5789	4.21053
3	1.57895	78.9474	19.4737		3	0.526316	66.8421	32.6316
4	0.526316	78.4211	21.0526		4	0.526316	88.9474	10.5263
5	14.7368	82.1053	3.15789		5	7.89474	84.2105	7.89474
7	14.2105	72.6316	13.1579		6	0.526316	76.8421	22.6316
8	6.31579	81.5789	12.1053		7	14.7368	81.0526	4.21053
9	1.05263	63.1579	35.7895		8	1.05263	59.4737	39.4737
10	6.84211	63.6842	29.4737		9	0.526316	50.5263	48.9474
11	2.63158	47.3684	50		10	3.68421	62.1053	34.2105
12	1.05263	71.0526	27.8947		11	6.84211	62.1053	31.0526
13	6.31579	84.2105	9.47368		12	15.7895	80.5263	3.68421
14	6.84211	75.7895	17.3684		13	0	56.3158	43.6842
15	0.526316	77.3684	22.1053		14	6.31579	91.0526	2.63158
16	4.73684	76.8421	18.4211		15	6.31579	84.7368	8.94737
17	2.10526	74.7368	23.1579		16	5.26316	62.1053	32.6316
18	0	26.3158	73.6842		17	2.10526	65.2632	32.6316
19	8.94737	78.9474	12.1053		18	0.526316	35.2632	64.2105
20	0.526316	73.6842	25.7895		19	7.36842	77.8947	14.7368
22	3.15789	83.6842	13.1579		20	1.05263	46.8421	52.1053
23	3.68421	45.7895	50.5263		21	16.8421	74.2105	8.94737
24	13.6842	78.9474	7.36842		23	12.1053	62.6316	25.2632
25	10	82.1053	7.89474		25	2.10526	64.2105	33.6842
26	2.10526	52.1053	45.7895		26	18.4211	61.5789	20
28	3.68421	61.0526	35.2632		27	3.68421	67.3684	28.9474
29	9.47368	65.7895	24.7368		29	14.2105	76.8421	8.94737
30	3.68421	45.7895	50.5263		30	3.68421	40	56.3158
31	8.42105	77.3684	14.2105		32	14.7368	74.2105	11.0526
32	0.526316	44.7368	54.7368		33	6.84211	65.7895	27.3684
33	0	36.8421	63.1579		35	17.8947	72.6316	9.47368
34	15.2632	62.1053	22.6316		36	13.6842	73.6842	12.6316
35	7.89474	60.5263	31.5789		37	9.47368	61.5789	28.9474
36	13.6842	71.0526	15.2632		40	4.21053	42.1053	53.6842
37	15.2632	77.8947	6.84211		43	17.8947	74.2105	7.89474
39	4.73684	56.8421	38.4211		45	5.26316	47.3684	47.3684
40	9.47368	77.3684	13.1579		46	3.68421	70	26.3158
43	2.10526	74.2105	23.6842		47	6.84211	56.8421	36.3158
45	8.42105	58.9474	32.6316		48	6.31579	55.2632	38.4211
46	10	63.1579	26.8421		50	0.526316	41.5789	57.8947
49	14.7368	50.5263	34.7368		51	3.68421	59.4737	36.8421
50	6.84211	55.2632	37.8947		53	20	61.0526	18.9474
51	7.89474	51.5789	40.5263		59	16.3158	73.6842	10
52	17.8947	65.2632	16.8421		60	4.73684	35.2632	60
55	9.47368	63.6842	26.8421		62	19.4737	64.2105	16.3158
56	7.36842	52.6316	40		67	8.42105	51.5789	40
61	17.3684	70	12.6316		79	15.2632	64.7368	20
63	8.42105	50	41.5789
64	13.6842	62.6316	23.6842
80	15.7895	47.3684	36.8421

## Sheet: Table S5 - Table S6
Table S5. Classification of the areals applying k-means based on maximum sulcal pit of individuals in each areal for the left hemisphere. Mean maximum depth in each areal is provided.				Table S6. Classification of the areals applying k-means based on maximum sulcal pit of individuals in each areal for the right hemisphere considering all areals (A) and excluding areal 49, identified as an outlier (B). Mean maximum depth in each areal is provided.
				A)				B)
Depth cluster classification	Areal number	Maximum mean areal depth		Depth cluster classification	Areal number	Maximum mean areal depth		Depth cluster classification	Areal number	Maximum mean areal depth
DEEP	11	1.42089		DEEP	7	1.46165		DEEP	7	1.46165
	4	1.4197			4	1.40967			4	1.40967
	1	1.3974			3	1.3989			3	1.3989
	18	1.38579			27	1.39473			27	1.39473
	9	1.38185			10	1.39355			10	1.39355
	10	1.36961			18	1.39274			18	1.39274
	8	1.34392			6	1.39123			6	1.39123
	2	1.33816			1	1.37382			1	1.37382
	39	1.33713			5	1.35344			5	1.35344
	20	1.33403			47	1.31851			47	1.31851
	16	1.32864			16	1.31035			16	1.31035
	36	1.30753			33	1.30898			33	1.30898
	30	1.30395			8	1.30568			8	1.30568
	12	1.2894			53	1.29247			53	1.29247
	46	1.27392			11	1.26905			11	1.26905
	24	1.26668			20	1.26141			20	1.26141
	3	1.26516			51	1.24622			51	1.24622
	25	1.26159		INTERMEDIATE	59	1.20825		INTERMEDIATE	59	1.20825
	14	1.23908			40	1.17265			40	1.17265
	40	1.23082			36	1.16183			36	1.16183
INTERMEDIATE	52	1.20057			79	1.13987			79	1.13987
	5	1.1775			15	1.13278			15	1.13278
	31	1.16638			30	1.1321			30	1.1321
	17	1.15115			37	1.13123			37	1.13123
	22	1.14893			19	1.12931			19	1.12931
	33	1.14003			50	1.118			50	1.118
	23	1.1148			17	1.11585			17	1.11585
	29	1.09891			12	1.1085			12	1.1085
	43	1.09889			9	1.09583			9	1.09583
	51	1.09172			48	1.09067			48	1.09067
	26	1.07778			13	1.08754			13	1.08754
	34	1.0474			67	1.08156			67	1.08156
	19	1.0376			21	1.0717			21	1.0717
	50	1.03579			14	1.06859			14	1.06859
	15	1.03158			25	1.0581			25	1.0581
	64	1.01392			32	1.03711			32	1.03711
	32	0.999321			26	1.01212			26	1.01212
	45	0.983007			29	0.973885		SHALLOW	29	0.973885
SHALLOW	49	0.903178			62	0.95384			62	0.95384
	37	0.902231		SHALLOW	2	0.895456			2	0.895456
	7	0.892738			43	0.863498			43	0.863498
	13	0.872465			35	0.862765			35	0.862765
	35	0.872299			23	0.858373			23	0.858373
	61	0.840658			46	0.826194			46	0.826194
	55	0.824329			60	0.821073			60	0.821073
	28	0.751861			45	0.725935			45	0.725935
	56	0.742657			49	0.264987
	63	0.699476
	80	0.632645

## Sheet: Table S7 - Table S8
Table S7. Linear regressions for the number of sulcal pits in the whole hemisphere and each depth cluster in the left hemisphere. In the 1st model, sex is considered as the main factor and age, estimated IQ and ICV as covariates. In the 2nd model, the interaction between sex and age is shown, while considering the same covariates as in the 1st model. Results include the β, the standard error (SE)…									Table S8. Linear regressions for the number of sulcal pits in the whole hemisphere and each depth cluster in the right hemisphere.In the 1st model, sex is considered as the main factor and age, estimated IQ and ICV as covariates. In the 2nd model, the interaction between sex and age is shown, while considering the same covariates as in the 1st model. Results include the β, the standard error (SE)…
Left hemisphere									Right hemisphere
Whole hemisphere									Whole hemisphere
1st model									1st model
	β	SE	pval	FDR-pval	Adj. R-squared					β	SE	pval	FDR-pval	Adj. R-squared
Sex	-1.81	0.72	0.012	0.06	0.245				Sex	-0.71	-0.7	0.311	0.615	0.14
Age	-0.01	0.028	0.613	0.78					Age	0.002	0.003	0.425	0.615
estim. IQ	-0.12	0.079	0.136	0.34					estim. IQ	-0.043	0.078	0.585	0.694
ICV	1,24-5	2,51-6	1,72-6	3,4-4					ICV	1,03-5	2,46-6	4,69-5	9,4-4
2nd model									2nd model
	β	SE	pval	FDR-pval	Adj. R-squared					β	SE	pval	FDR-pval	Adj. R-squared
Sex*Age	0.06	0.05	0.304	0.552	0.245				Sex*Age	-0.14	0.05	0.008	0.053	0.16
Deep cluster									Deep cluster
1st model									1st model
	β	SE	pval	FDR-pval	Adj. R-squared					β	SE	pval	FDR-pval	Adj. R-squared
Sex	-0.38	0.426	0.379	0.583	0.085				Sex	-0.55	0.4	0.179	0.447	0.03
Age	0.007	0.016	0.713	0.792					Age	0.013	0.016	0.418	0.615
estim. IQ	-0.065	0.048	0.17	0.377					estim. IQ	-0.032	0.045	0.476	0.634
ICV	4,87-6	1,49-6	0.001	0.006					ICV	2,42-6	1,42-6	0.09	0.3
2nd model									2nd model
	β	SE	pval	FDR-pval	Adj. R-squared					β	SE	pval	FDR-pval	Adj. R-squared
Sex*Age	-0.008	0.032	0.8	0.842	0.08				Sex*Age	-0.071	0.03	0.02	0.09	0.06
Intermediate cluster									Intermediate cluster
1st model									1st model
	β	SE	pval	FDR-pval	Adj. R-squared					β	SE	pval	FDR-pval	Adj. R-squared
Sex	-0.81	0.51	0.075	0.214	0.074				Sex	0.1	0.48	0.833	0.876	0.072
Age	0.002	0.018	0.881	0.881					Age	0.018	0.019	0.324	0.615
estim. IQ	-0.035	0.051	0.484	0.691					estim. IQ	1,66-3	0.054	0.975	0.975
ICV	3,65-6	1,59-6	0.023	0.092					ICV	6,04-6	1,69-6	0.0004	0.004
2nd model									2nd model
	β	SE	pval	FDR-pval	Adj. R-squared					β	SE	pval	FDR-pval	Adj. R-squared
Sex*Age	0.031	0.034	0.358	0.583	0.073				Sex*Age	-0.06	0.036	0.12	0.324	0.08
Shallow cluster									Shallow cluster
1st model									1st model
	β	SE	pval	FDR-pval	Adj. R-squared					β	SE	pval	FDR-pval	Adj. R-squared
Sex	-0.62	0.34	0.07	0.214	0.122				Sex	-0.25	0.31	0.41	0.615	0.029
Age	0.005	0.013	0.684	0.792					Age	0.009	0.012	0.431	0.615
estim. IQ	-0.186	0.038	0.624	0.78					estim. IQ	-0.012	0.034	0.72	0.799
ICV	3,88-6	1,19-6	0.001	0.006					ICV	1,82-6	1,07-6	0.09	0.3
2nd model									2nd model
	β	SE	pval	FDR-pval	Adj. R-squared					β	SE	pval	FDR-pval	Adj. R-squared
Sex*Age	0.032	0.025	0.208	0.416	0.125				Sex*Age	-0.013	0.023	0.59	0.694	0.03

## Sheet: Table S9 - Table S12
Table S9. Linear regressions results to explore the number of sulcal pits effect on surface area, in the sex-pooled sample and separately for males and females, in the left hemisphere. In the sex-pooled sample, the 1st model, n of sulcal pits is considered as the main factor and sex, estimated IQ and age as covariates. In the 2nd model, the interaction between sex and age is shown, while consider…							Table S10. Linear regressions results to explore the number of sulcal pits effect on surface area, in the sex-pooled sample and separately for males and females, in the right hemisphere. In the sex-pooled sample, the 1st model, n of sulcal pits is considered as the main factor and sex, estimated IQ and age as covariates. In the 2nd model, the interaction between sex and age is shown, while consid…								Table S11. Linear regressions results to explore the number of sulcal pits effect on cortical thickness, in the sex-pooled sample and separately for males and females, in the left hemisphere. In the sex-pooled sample, the 1st model, n of sulcal pits is considered as the main factor and sex, estimated IQ and age as covariates. In the 2nd model, the interaction between sex and age is shown, while c…							Table S12. Linear regressions results to explore the number of sulcal pits effect on cortical thickness, in the sex-pooled sample and separately for males and females, in the right hemisphere. In the sex-pooled sample, the 1st model, n of sulcal pits is considered as the main factor and sex, estimated IQ and age as covariates. In the 2nd model, the interaction between sex and age is shown, while …
Effect of the total number of sulcal pits on cortical surface area							Effect of the total number of sulcal pits on cortical surface area								Effect of the total number of sulcal pits on cortical cortical thickness							Effect of the total number of sulcal pits on cortical cortical thickness
Left hemisphere							Right hemisphere								Left hemisphere							Right hemisphere
Sex-pooled sample							Sex-pooled sample								Sex-pooled sample							Sex-pooled sample
1st model							1st model								1st model							1st model
	β	SE	pval	FDR-pval	Adj. R-squared			β	SE	pval	FDR-pval	Adj. R-squared				β	SE	pval	FDR-pval	Adj. R-squared			β	SE	pval	FDR-pval	Adj. R-squared
n sulcal pits	175.55	58.99	0.003	0.017	0.095		n sulcal pits	163.33	61.59	0.009	0.049	0.09			n sulcal pits	-0.005	0.001	0.001	0.003	0.146		n sulcal pits	-0.004	0.001	0.012	0.033	0.137
Sex	-263.63	557.07	0.636	0.7854			Sex	-790.65	535.38	0.14	0.256				Sex	0.014	0.013	0.275	0.378			Sex	0.02	0.013	0.091	0.167
estim. IQ	-25.89	64.86	0.69	0.7854			estim. IQ	-15.15	65.53	0.817	0.917				estim. IQ	0.0006	0.002	0.684	0.752			estim. IQ	0.0003	0.002	0.836	0.92
Age	-70.4	22.85	0.002	0.017			Age	-68.48	23.02	0.003	0.033				Age	-0.002	0.0005	6,21-6	4,39-5			Age	-0.003	0.0005	2,39-6	2,63-5
2nd model							2nd model								2nd model							2nd model
	β	SE	pval	FDR-pval	Adj. R-squared			β	SE	pval	FDR-pval	Adj. R-squared				β	SE	pval	FDR-pval	Adj. R-squared			β	SE	pval	FDR-pval	Adj. R-squared
Sex*Age	-19.17	45.93	0.677	0.7854	0.091		Sex*Age	10.16	47.19	0.83	0.917	0.085			Sex*Age	0.002	0.001	0.026	0.057	0.164		Sex*Age	0.001	0.001	0.189	0.297	0.14
Males							Males								Males							Males
	β	SE	pval	FDR-pval	Adj. R-squared			β	SE	pval	FDR-pval	Adj. R-squared				β	SE	pval	FDR-pval	Adj. R-squared			β	SE	pval	FDR-pval	Adj. R-squared
n sulcal pits	160.31	78.56	0.044	0.088	0.054		n sulcal pits	196.53	81.27	0.018	0.066	0.064			n sulcal pits	-0.006	0.002	0.001	0.003	0.23		n sulcal pits	-0.004	0.002	0.052	0.114	0.176
estim. IQ	-31.92	86.88	0.714	0.7854			estim. IQ	-17.98	85.66	0.834	0.917				estim. IQ	0.0004	0.002	0.839	0.839			estim. IQ	0.0001	0.002	0.953	0.953
Age	-60.58	34.03	0.079	0.145			Age	-76.47	33.89	0.027	0.074				Age	-0.004	0.0008	7,99-6	4,39-5			Age	-0.003	0.0008	0.0002	0.001
Females							Females								Females							Females
	β	SE	pval	FDR-pval	Adj. R-squared			β	SE	pval	FDR-pval	Adj. R-squared				β	SE	pval	FDR-pval	Adj. R-squared			β	SE	pval	FDR-pval	Adj. R-squared
n sulcal pits	197.43	90.58	0.032	0.07	0.077		n sulcal pits	126.957	99.1	0.203	0.319	0.042			n sulcal pits	-0.002	0.002	0.188	0.295	0.036		n sulcal pits	-0.002	0.002	0.294	0.404	0.047
estim. IQ	-20.57	98.56	0.835	0.835			estim. IQ	-6.134	102.12	0.952	0.952				estim. IQ	0.001	0.002	0.659	0.752			estim. IQ	0.0005	0.002	0.834	0.92
Age	-78.6	31.44	0.01	0.036			Age	-66.483	33.04	0.047	0.103				Age	-0.001	0.0007	0.04	0.073			Age	-0.002	0.0007	0.008	0.03

## Sheet: Table S13 - Table S14
Table S13. Linear regressions for sulcal pit depth for the areals in the left hemisphere. Sex is considered the main factor and premorbid IQ and age as covariates. Results include the β, the standard error (SE), the nominal p-value (pval), the pval after FDR correction (FDR-pval) and the adjusted R-squared of the model (Adj. R-squared).							Table S14. Linear regressions for sulcal pit depth for the areals in the right hemisphere. Sex is considered the main factor and premorbid IQ and age as covariates. Results include the β, the standard error (SE), the nominal p-value (pval), the pval after FDR correction (FDR-pval) and the adjusted R-squared of the model (Adj. R-squared).
Left hemisphere							Right hemisphere
Areal number	β	SE	pval	FDR-pval	Adj. R-squared		Areal number	β	SE	pval	FDR-pval	Adj. R-squared
1	0.0162576	0.0129903	0.212395	0.722375	0.00814469		1	0.0115366	0.0119751	0.336693	0.668268	-0.00310732
2	0.0338915	0.0139429	0.0161529	0.395745	0.0405604		2	-0.0985717	0.0275412	0.000445096	0.0102372	0.0595371
3	-0.00354211	0.0164482	0.829746	0.959545	-0.0115969		3	0.0200607	0.0116646	0.0872274	0.445829	0.00225217
4	0.0363273	0.0102796	0.000519059	0.0254339	0.0607704		4	-0.00795701	0.0118904	0.504243	0.758063	-0.00115111
5	0.0390264	0.0187656	0.0392347	0.420178	0.0232646		5	0.0107401	0.0205653	0.602281	0.839543	-0.0137891
7	-0.0141479	0.0204982	0.491186	0.877251	-0.0148089		6	0.0152436	0.0114198	0.183599	0.580867	0.000300836
8	0.00485003	0.016606	0.770633	0.956963	-0.00816443		7	0.0204672	0.0310585	0.510868	0.758063	0.0209617
9	0.0131087	0.0134567	0.331281	0.839898	-0.00215129		8	-0.0261841	0.015164	0.0859706	0.445829	0.01679
10	0.0242763	0.0175254	0.167894	0.685569	-0.00652281		9	0.0199236	0.017521	0.257023	0.656836	0.0120582
11	0.0243138	0.0228688	0.289155	0.787143	0.0150534		10	-0.00403713	0.0203598	0.843062	0.920464	0.0192596
12	-0.00556379	0.0137574	0.686383	0.908993	0.0222816		11	0.00962671	0.0255696	0.707035	0.920464	0.0186348
13	-0.0647215	0.0424861	0.129485	0.654271	0.00177735		12	-0.00545987	0.0186704	0.770372	0.920464	-0.010077
14	0.0052068	0.0310125	0.866872	0.959545	-0.0114899		13	-0.00336596	0.0147226	0.819429	0.920464	0.00717168
15	0.0348701	0.0170998	0.0428753	0.420178	0.0195226		14	-0.0573537	0.0380786	0.133874	0.559835	0.00496002
16	-0.00123176	0.0165621	0.940803	0.960403	-0.0100896		15	-0.0140678	0.0163882	0.391903	0.693366	-0.0121545
17	-0.0398832	0.0419313	0.342815	0.839898	-0.00373735		16	0.00464286	0.0213808	0.828369	0.920464	-0.0167053
18	-0.00160179	0.0133191	0.904407	0.960403	-0.0134134		17	0.0317166	0.0247676	0.202041	0.580867	0.00625421
19	-0.0811834	0.0386834	0.0373598	0.420178	0.0185541		18	0.00788738	0.0129556	0.543424	0.781172	0.00460883
20	0.0219037	0.0145316	0.133525	0.654271	0.00687598		19	-0.0321938	0.0342543	0.348662	0.668268	-0.0066963
22	-0.00857562	0.0168687	0.611836	0.877251	-0.0153088		20	0.0357973	0.019072	0.0621519	0.445829	0.0103435
23	0.00143677	0.0166814	0.931465	0.960403	-0.00912216		21	-0.0448334	0.0371078	0.228875	0.619309	-0.00336358
24	0.0405634	0.0256683	0.116091	0.654271	0.00138323		23	0.00450272	0.029105	0.87727	0.920464	-0.0180411
25	0.0106364	0.019575	0.587685	0.877251	0.00396093		25	-0.0317298	0.0179019	0.0781039	0.445829	0.0015741
26	-0.0106439	0.0218384	0.626608	0.877251	-0.0134414		26	0.0405738	0.0301989	0.181192	0.580867	-0.000885478
28	-0.0537213	0.0384963	0.164596	0.685569	0.0204762		27	0.0158013	0.014846	0.288673	0.663948	-0.00838612
29	-0.022888	0.0306727	0.456662	0.877251	-0.0150695		29	0.0306018	0.0385913	0.428998	0.704783	0.0687457
30	0.003351	0.0155293	0.829412	0.959545	-0.0142403		30	-0.00318196	0.0238982	0.894234	0.920464	-0.0121262
31	0.0169412	0.032108	0.598464	0.877251	-0.00262166		32	0.00596179	0.0233722	0.799015	0.920464	-0.000528731
32	-0.0105442	0.0204963	0.607572	0.877251	0.010701		33	0.0130599	0.0171003	0.446117	0.707634	-0.00424411
33	-0.0251507	0.0187715	0.182027	0.686101	-0.00430542		35	-0.138843	0.0352585	0.000126547	0.00582115	0.0776114
34	-0.00521757	0.0348581	0.881215	0.959545	-0.0124716		36	0.0235855	0.0269105	0.382147	0.693366	0.0023408
35	-0.0671548	0.0395624	0.091499	0.640493	0.0514346		37	-0.0161668	0.0197516	0.414271	0.704783	-0.00772097
36	-0.0246267	0.0200412	0.221135	0.722375	-0.00880418		40	0.0762596	0.0262736	0.0041956	0.0643325	0.0544978
37	-0.0299118	0.0429613	0.487351	0.877251	-0.0019616		43	-0.0156758	0.0335437	0.640954	0.867172	0.00714466
39	-0.00852517	0.0195883	0.663977	0.903747	-0.00661051		45	0.00346893	0.0276913	0.900454	0.920464	0.0131132
40	0.0117233	0.0178077	0.511257	0.877251	-0.000980976		46	-0.0739672	0.0418174	0.0786377	0.445829	0.00414576
43	-0.0164819	0.0316446	0.603123	0.877251	-0.00710427		47	0.0138713	0.0138821	0.319228	0.668268	0.0231158
45	-0.0113285	0.0407161	0.781194	0.956963	-0.0126902		48	0.0326149	0.0301218	0.280473	0.663948	-0.00877813
46	-0.0163215	0.0186278	0.382284	0.85145	0.000526648		50	-0.0194334	0.0128977	0.133746	0.559835	0.018118
49	-0.0444004	0.0404219	0.273745	0.787143	0.00868098		51	0.0237176	0.0184789	0.201063	0.580867	0.00772498
50	0.000245369	0.0226428	0.991367	0.991367	-0.0160394		53	-0.0407804	0.0311757	0.19302	0.580867	-0.0084598
51	0.0401253	0.0214154	0.0627342	0.512329	0.00782181		59	0.0202408	0.021137	0.339847	0.668268	-0.0104286
52	0.0256225	0.0218496	0.242888	0.743844	-0.00118856		60	-0.0734361	0.0309053	0.0186763	0.214778	0.0455418
55	0.020218	0.0406602	0.619696	0.877251	-0.0133479		62	0.00927921	0.0433356	0.830757	0.920464	-0.0126379
56	0.00740233	0.0468246	0.874574	0.959545	-0.0121109		67	-0.00157632	0.0226427	0.944587	0.944587	-0.0157857
61	-0.0254112	0.0456862	0.578884	0.877251	-0.0130935		79	0.0048757	0.0298506	0.870472	0.920464	-0.0137676
63	-0.0286568	0.0314938	0.36416	0.849708	0.0102429
64	-0.0100867	0.0358152	0.778596	0.956963	-0.0129395
80	-0.0295451	0.0448307	0.510844	0.877251	-0.00505638

## Sheet: Table S15 - Table S16
Table S15. Percentage of outliers for sulcal pit depth in each areal in the left hemisphere					Table S16. Percentage of outliers for sulcal pit depth in each areal in the right hemisphere
Left hemisphere					Right hemisphere
Areal number	% outliers male	% outliers female	% outliers total		Areal number	% outliers male	% outliers female	% outliers total
1	3.31	0.55	3.87		1	3.37	2.25	5.62
2	3.59	2.4	5.99		2	0	0.55	0.55
3	3.35	1.12	4.47		3	2.22	2.78	5
4	0.54	1.08	1.61		4	2.21	2.21	4.42
5	1.28	2.56	3.85		5	9.21	5.92	15.13
7	6.12	4.76	10.88		6	0.54	1.08	1.61
8	10.19	3.18	13.38		7	0	0.62	0.62
9	0.54	0.54	1.08		8	1.67	2.78	4.44
10	3.61	3.01	6.63		9	1.66	2.76	4.42
11	2.22	0.56	2.78		10	5.29	2.35	7.65
12	0	2.17	2.17		11	1.18	3.55	4.73
13	0	0	0		12	4.7	2.68	7.38
14	1.18	3.55	4.73		13	3.37	3.37	6.74
15	1.08	0.54	1.61		14	0	2.3	2.3
16	1.74	3.49	5.23		15	2.94	1.76	4.71
17	2.2	0	2.2		16	6.13	4.29	10.43
18	1.6	0	1.6		17	1.12	2.79	3.91
19	1.18	0.59	1.76		18	1.63	1.09	2.72
20	1.67	3.33	5		19	2.35	1.18	3.53
22	2.25	1.12	3.37		20	1.64	1.09	2.73
23	2.87	2.3	5.17		21	1.95	0.65	2.6
24	0	3.8	3.8		23	6.76	6.08	12.84
25	6.49	4.55	11.04		25	2.86	3.43	6.29
26	4.6	2.3	6.9		26	2.01	2.01	4.03
28	0	0	0		27	2.86	1.71	4.57
29	1.24	5.59	6.83		29	0	1.88	1.88
30	4	0.57	4.57		30	1.71	2.86	4.57
31	0.59	2.37	2.96		32	3.29	3.29	6.58
32	2.17	0.54	2.72		33	2.35	1.76	4.12
33	2.22	3.33	5.56		35	1.99	1.32	3.31
34	1.92	1.28	3.21		36	1.89	1.26	3.14
35	0.59	2.96	3.55		37	1.81	1.81	3.61
36	6.04	4.03	10.07		40	2.89	2.31	5.2
37	1.95	2.6	4.55		43	2.63	0	2.63
39	4.17	3.57	7.74		45	1.13	0.56	1.69
40	1.8	1.2	2.99		46	0	0.55	0.55
43	0.55	1.65	2.2		47	6.21	3.73	9.94
45	3.66	2.44	6.1		48	2.34	1.75	4.09
46	3.14	4.4	7.55		50	6.94	2.31	9.25
49	0.64	2.55	3.18		51	2.3	2.87	5.17
50	2.96	1.78	4.73		53	5.63	1.41	7.04
51	1.18	1.76	2.94		59	2.67	3.33	6
52	3.42	3.42	6.85		60	7.32	3.05	10.37
55	3.03	1.21	4.24		62	2.05	2.74	4.79
56	0	0	0		67	3.11	4.97	8.07
61	0.64	0	0.64		79	1.94	1.94	3.87
63	0	0.58	0.58
64	1.24	0.62	1.86
80	0	0	0
